# Supplementary material for: A new species of the toothed toad Oreolalax (Anura, Megophryidae) from Sichuan Province, China
Source: Zookeys. 2020 Apr 22;929:93–115. doi: 10.3897/zookeys.929.49748 (PMC7192958; doi:10.3897/zookeys.929.49748)
Supplement: XML Treatment for Oreolalax longmenmontis [file zookeys.929.49748-treatment1.xml]

<!DOCTYPE tp:taxon-treatment
  PUBLIC "-//TaxonX//DTD Taxonomic Treatment Publishing DTD v0 20100105//EN" "tax-treatment-NSO.dtd">
<tp:taxon-treatment xmlns:tp="http://www.plazi.org/taxpub"><tp:treatment-meta><kwd-group><label>Taxon classification</label><kwd><named-content xmlns:xlink="http://www.w3.org/1999/xlink" content-type="kingdom">Animalia</named-content></kwd><kwd><named-content xmlns:xlink="http://www.w3.org/1999/xlink" content-type="order">Anura</named-content></kwd><kwd><named-content xmlns:xlink="http://www.w3.org/1999/xlink" content-type="family">Megophryidae</named-content></kwd></kwd-group><mixed-citation publication-type="journal"><person-group><name><surname>Hou</surname><given-names>Yinmeng</given-names></name><name><surname>Shi</surname><given-names>Shengchao</given-names></name><name><surname>Hu</surname><given-names>Daming</given-names></name><name><surname>Deng</surname><given-names>Yue</given-names></name><name><surname>Jiang</surname><given-names>Jianping</given-names></name><name><surname>Xie</surname><given-names>Feng</given-names></name><name><surname>Wang</surname><given-names>Bin</given-names></name></person-group><article-title>A new species of the toothed toad <italic><tp:taxon-name><tp:taxon-name-part taxon-name-part-type="genus" reg="Oreolalax">Oreolalax</tp:taxon-name-part></tp:taxon-name></italic> (<tp:taxon-name><tp:taxon-name-part taxon-name-part-type="order">Anura</tp:taxon-name-part></tp:taxon-name>, <tp:taxon-name><tp:taxon-name-part taxon-name-part-type="family">Megophryidae</tp:taxon-name-part></tp:taxon-name>) from Sichuan Province, China</article-title><source>Zookeys</source><day>22</day><month>4</month><year>2020</year><volume>929</volume><fpage>93</fpage><lpage>115</lpage><pub-id pub-id-type="doi">10.3897/zookeys.929.49748</pub-id></mixed-citation></tp:treatment-meta><tp:nomenclature><tp:taxon-name><object-id xmlns:xlink="http://www.w3.org/1999/xlink" content-type="arpha" xlink:type="simple">88A4AA5B-28B5-59C0-A2C4-DBA12D5D4DEF</object-id>
            <tp:taxon-name-part taxon-name-part-type="genus" reg="Oreolalax">Oreolalax</tp:taxon-name-part>
            <tp:taxon-name-part taxon-name-part-type="species" reg="longmenmontis">longmenmontis</tp:taxon-name-part>
            <object-id xmlns:xlink="http://www.w3.org/1999/xlink" content-type="zoobank" xlink:type="simple">http://zoobank.org/9D057EEA-C908-41EF-B6EF-6A2FED872431</object-id>
          </tp:taxon-name><tp:taxon-status xmlns:xlink="http://www.w3.org/1999/xlink" xlink:type="simple">sp. nov.</tp:taxon-status><xref ref-type="fig" rid="F3">Figures 3</xref><xref ref-type="fig" rid="F4">, 4A, B</xref><xref ref-type="fig" rid="F5">, 5</xref><xref ref-type="fig" rid="F6">, 6</xref><xref ref-type="table" rid="T1">; Tables 1</xref><xref ref-type="table" rid="T2">, 2</xref><xref ref-type="supplementary-material" rid="S1">, Suppl. materials 1</xref><xref ref-type="supplementary-material" rid="S2">, 2</xref></tp:nomenclature><tp:treatment-sec sec-type="Holotype" id="SECID0EHEBI"><title>Holotype.</title><p>CIB20180522001, adult male (Fig. <xref ref-type="fig" rid="F3">3</xref>), from Xia Jia Gou (<named-content xmlns:xlink="http://www.w3.org/1999/xlink" content-type="dwc:verbatimCoordinates" xlink:type="simple"><named-content content-type="geo-json" specific-use="{&#34;type&#34;:&#34;Point&#34;,&#34;coordinates&#34;:[103.866190,31.293360]}" id="NCID0EUEBI" xlink:type="simple">31.293360N, 103.866190E</named-content></named-content>, ca. 1335 m a. s. l.), White River National Nature Reserve, Pengzhou City, Sichuan Province, China, collected by SC Shi on 26 May 2018.</p><fig id="F3" position="float" orientation="portrait"><object-id xmlns:xlink="http://www.w3.org/1999/xlink" content-type="doi" xlink:type="simple">10.3897/zookeys.929.49748.figure3</object-id><object-id xmlns:xlink="http://www.w3.org/1999/xlink" content-type="arpha" xlink:type="simple">DB1630E4-34B3-56F0-9342-B5D2D70AB263</object-id><label>Figure 3.</label><caption><p>Photos of the holotype CIB20180522001 of <italic><tp:taxon-name><tp:taxon-name-part taxon-name-part-type="genus" reg="Oreolalax">Oreolalax</tp:taxon-name-part> <tp:taxon-name-part taxon-name-part-type="species" reg="longmenmontis">longmenmontis</tp:taxon-name-part></tp:taxon-name></italic> sp. nov. in life <bold>A</bold> dorsal view <bold>B</bold> ventral view <bold>C</bold> lateral view <bold>D</bold> view of chest <bold>E</bold> view of oral cavity <bold>E</bold> dorsal view of fingers <bold>G</bold> view of femoris posterior <bold>H</bold> ventral view of foot <bold>I</bold> ventral view of hand. Key: 1 indicates tympanum hidden; 2 denotes a pair of spinal patches with large and sparse spines on chest; 3 denotes nuptial spines on the dorsal surface of fingers I and II; 4 denotes two small posterior femoral glands.</p></caption><graphic xmlns:xlink="http://www.w3.org/1999/xlink" xlink:href="zookeys-929-093-g003.jpg" position="float" orientation="portrait" xlink:type="simple" id="oo_402663.jpg"><uri content-type="original_file" xlink:type="simple">https://binary.pensoft.net/fig/402663</uri></graphic></fig></tp:treatment-sec><tp:treatment-sec sec-type="Paratype" id="SECID0EDGBI"><title>Paratype.</title><p>Two adult males collected from the same place of the holotype. Specimen CIB20180526001 collected by SC Shi on 26 May 2018; CIB20180527002 collected by B Wang on 27 May 2018.</p></tp:treatment-sec><tp:treatment-sec sec-type="diagnosis" id="SECID0EIGBI"><title>Diagnosis.</title><p><italic><tp:taxon-name><tp:taxon-name-part taxon-name-part-type="genus" reg="Oreolalax">Oreolalax</tp:taxon-name-part> <tp:taxon-name-part taxon-name-part-type="species" reg="longmenmontis">longmenmontis</tp:taxon-name-part></tp:taxon-name></italic> sp. nov. is assigned to the genus <italic><tp:taxon-name><tp:taxon-name-part taxon-name-part-type="genus" reg="Oreolalax">Oreolalax</tp:taxon-name-part></tp:taxon-name></italic> by its molecular phylogenetic position and the following morphological characters: the maxillary teeth prominent; back rough scattered with large warts, covered with oval black spots; pupil vertical; tongue oval, notched posteriorly; femoral glands prominent; pectoral and axillary gland present in males in breeding season; inner two fingers with black nuptial spines in males in breeding season.</p><p><italic><tp:taxon-name><tp:taxon-name-part taxon-name-part-type="genus" reg="Oreolalax">Oreolalax</tp:taxon-name-part> <tp:taxon-name-part taxon-name-part-type="species" reg="longmenmontis">longmenmontis</tp:taxon-name-part></tp:taxon-name></italic> could be distinguished from its congeners by a combination of the following characters: body size moderate (<abbrev xmlns:xlink="http://www.w3.org/1999/xlink" xlink:title="snout-vent length" id="ABBRID0ENHBI" xlink:type="simple">SVL</abbrev> 51.2–64.2 mm in males); head broad; tympanum hidden; interorbital region with dark triangular pattern; belly with marbling; male lacking spines on lip margin; spiny patches on chest small with thick and sparse spines in male; nuptial spines thick and sparse; tibio-tarsal articulation reaching beyond nostril when leg stretched forward; toe webbing at base.</p></tp:treatment-sec><tp:treatment-sec sec-type="description" id="SECID0ERHBI"><title>Description of holotype.</title><p>Measurements in mm. Body size medium, <abbrev xmlns:xlink="http://www.w3.org/1999/xlink" xlink:title="snout-vent length" id="ABBRID0EXHBI" xlink:type="simple">SVL</abbrev> 64.2; body relatively slender and flat; head wider than long (<abbrev xmlns:xlink="http://www.w3.org/1999/xlink" xlink:title="maximum head width" id="ABBRID0E2HBI" xlink:type="simple">HDW</abbrev>/<abbrev xmlns:xlink="http://www.w3.org/1999/xlink" xlink:title="head length" id="ABBRID0E6HBI" xlink:type="simple">HDL</abbrev> ratio 1.14); snout rounded in dorsal and lateral views, slightly projecting beyond lower jaw; maxillary teeth present; vomerine range absent; eye large (<abbrev xmlns:xlink="http://www.w3.org/1999/xlink" xlink:title="eye diameter" id="ABBRID0EDIBI" xlink:type="simple">ED</abbrev> 6.3), shorter than snout length (<abbrev xmlns:xlink="http://www.w3.org/1999/xlink" xlink:title="snout length" id="ABBRID0EHIBI" xlink:type="simple">SL</abbrev> 9.5); pupil vertical; interorbital region flat; tympanum hidden; vocal sac absent; supratympanic fold significant; tongue longer than wide, free at the back, notched posteriorly; nostril oval, internarial distance (<abbrev xmlns:xlink="http://www.w3.org/1999/xlink" xlink:title="internasal distance" id="ABBRID0ELIBI" xlink:type="simple">IND</abbrev> 4.5) shorter than upper eyelid (<abbrev xmlns:xlink="http://www.w3.org/1999/xlink" xlink:title="upper eyelid width" id="ABBRID0EPIBI" xlink:type="simple">UEW</abbrev> 5.6), shorter than interorbital distance (<abbrev xmlns:xlink="http://www.w3.org/1999/xlink" xlink:title="interorbital distance" id="ABBRID0ETIBI" xlink:type="simple">IOD</abbrev> 6.2); nostril slightly closer to eye (<abbrev xmlns:xlink="http://www.w3.org/1999/xlink" xlink:title="eye to nostril distance" id="ABBRID0EXIBI" xlink:type="simple">EN</abbrev> 4.3) than to tip of the snout (<abbrev xmlns:xlink="http://www.w3.org/1999/xlink" xlink:title="nostril–snout distance" id="ABBRID0E2IBI" xlink:type="simple">NS</abbrev> 4.6).</p><p>Forelimbs moderately long and strong, length (<abbrev xmlns:xlink="http://www.w3.org/1999/xlink" xlink:title="length of lower arm and hand" id="ABBRID0EBJBI" xlink:type="simple">LAL</abbrev> 31.2) approximately half of <abbrev xmlns:xlink="http://www.w3.org/1999/xlink" xlink:title="snout-vent length" id="ABBRID0EFJBI" xlink:type="simple">SVL</abbrev>; relative finger lengths: II &lt; I &lt; IV &lt; III; fingers slender, distinct longitudinal ridges under fingers III and IV; finger tips rounded, two metacarpal tubercles oval, inner larger than outer; nuptial spines large and sparse on dorsal surface of fingers I and II.</p><p>Hindlimbs flat; toe webbing rudimentary, with narrow dermal fringes, distinct dermal ridges present under five toes; tibiotarsal articulation reaching beyond nostril when leg stretched forward; thigh length (<abbrev xmlns:xlink="http://www.w3.org/1999/xlink" xlink:title="thigh length" id="ABBRID0ELJBI" xlink:type="simple">THL</abbrev> 31.7) slightly shorter than tibia length (<abbrev xmlns:xlink="http://www.w3.org/1999/xlink" xlink:title="tibia length" id="ABBRID0EPJBI" xlink:type="simple">TL</abbrev> 32.8); foot length (<abbrev xmlns:xlink="http://www.w3.org/1999/xlink" xlink:title="foot length" id="ABBRID0ETJBI" xlink:type="simple">FL</abbrev> 31.9) almost equal with thigh; relative toe lengths: I &lt; II &lt; V &lt; III &lt; IV; tips of toes rounded; subarticular tubercles distinct; inner metatarsal tubercle elliptical and narrow (IML 2.7), no outer metatarsal tubercle.</p><p>Rough skin on the back, lateral limb surfaces, large scattered tubercles with oval black spot; forehead and upper lip with scatted small tubercles; upper jaw protrudes slightly from lower jaw; supratympanic fold distinct, from posterior canthus above base of upper arm, mostly covered with dark spots. A pair of spinal patches small, present on chest, with relatively large and sparse spines; axillary glands small; posterior femoral gland small present. The backs of limbs with scatted differently sized tubercles; the forelimbs and hindlimbs have black longitudinal stripes, the hindlimbs are covered with medium-sized wart granules, the forelimbs are covered with many small white warty granules. Skin smooth on throat, belly, and ventral sides of the limbs.</p></tp:treatment-sec><tp:treatment-sec sec-type="Colouration of the holotype in life" id="SECID0EYJBI"><title>Colouration of the holotype in life.</title><p>In life, body dark brown dorsally, with large tubercles, tubercular region with scattered black, oval-shaped markings, tongue orange-yellow, limb surfaces dark brown, scattered with different sizes of white tubercles; five or six faint transverse black stripes on the dorsal surface of the forearm; most parts of supratympanic line covered with black spots; belly interlaced with two colours: flesh red and greyish-white with some black speckles, throat and anterior chest are darker than belly. Back of posterior limbs with nine or ten black stripes; finger and toe tips flesh-pink. Arms and fingers covered in many scattered small white tubercles. Dorsal surfaces of head and hind limbs scattered with black medium-sized tubercles; upper lip barred with yellowish brown and black spots; iris bicolored; slightly beige above, silver below, with black reticulations throughout. Posterior femoral glands yellow-brown. Nuptial spines light grey, chest spiny patches flesh-pink. Outer metacarpals grey-pink, inner metatarsals brown.</p></tp:treatment-sec><tp:treatment-sec sec-type="Preserved holotype colouration" id="SECID0E4JBI"><title>Preserved holotype colouration.</title><p>In preservative (75% ethanol), the dorsal and lateral surfaces are dark brown; throat and anterior chest brown, belly grey, dark markings are evident on the abdomen and throat; the forelimbs and ventral surface of the thigh are brown, Inner and outer metacarpals brown; tongue creamy white; the colour of dorsal spots and stripes on limbs and posterior femoral glands become more conspicuous; the spiny patches become flat and indistinct (Fig. <xref ref-type="fig" rid="F4">4A, B</xref>).</p><fig id="F4" position="float" orientation="portrait"><object-id xmlns:xlink="http://www.w3.org/1999/xlink" content-type="doi" xlink:type="simple">10.3897/zookeys.929.49748.figure4</object-id><object-id xmlns:xlink="http://www.w3.org/1999/xlink" content-type="arpha" xlink:type="simple">42D841B7-742E-5C89-B7A9-36E2571E48FB</object-id><label>Figure 4.</label><caption><p>Specimen photos of <italic><tp:taxon-name><tp:taxon-name-part taxon-name-part-type="genus" reg="Oreolalax">Oreolalax</tp:taxon-name-part> <tp:taxon-name-part taxon-name-part-type="species" reg="longmenmontis">longmenmontis</tp:taxon-name-part></tp:taxon-name></italic> sp. nov. and its relative species <bold>A, B</bold> dorsal and ventral view of the holotype CIB20180522001 of <italic><tp:taxon-name><tp:taxon-name-part taxon-name-part-type="genus" reg="Oreolalax">Oreolalax</tp:taxon-name-part> <tp:taxon-name-part taxon-name-part-type="species" reg="longmenmontis">longmenmontis</tp:taxon-name-part></tp:taxon-name></italic> sp. nov. <bold>C, D</bold> dorsal and ventral view of the topotype CIB25142 of <italic><tp:taxon-name><tp:taxon-name-part taxon-name-part-type="genus" reg="Oreolalax">O.</tp:taxon-name-part> <tp:taxon-name-part taxon-name-part-type="species" reg="popei">popei</tp:taxon-name-part></tp:taxon-name></italic><bold>E, F</bold> dorsal and ventral view of the topotype CIB89700 of <italic><tp:taxon-name><tp:taxon-name-part taxon-name-part-type="genus" reg="Oreolalax">O.</tp:taxon-name-part> <tp:taxon-name-part taxon-name-part-type="species" reg="nanjiangensis">nanjiangensis</tp:taxon-name-part></tp:taxon-name></italic><bold>G, H</bold> dorsal and ventral view of the topotype CIB89682 of <italic><tp:taxon-name><tp:taxon-name-part taxon-name-part-type="genus" reg="Oreolalax">O.</tp:taxon-name-part> <tp:taxon-name-part taxon-name-part-type="species" reg="chuanbeiensis">chuanbeiensis</tp:taxon-name-part></tp:taxon-name></italic>. Scale bar: equal to 10 mm.</p></caption><graphic xmlns:xlink="http://www.w3.org/1999/xlink" xlink:href="zookeys-929-093-g004.jpg" position="float" orientation="portrait" xlink:type="simple" id="oo_402664.jpg"><uri content-type="original_file" xlink:type="simple">https://binary.pensoft.net/fig/402664</uri></graphic></fig></tp:treatment-sec><tp:treatment-sec sec-type="variation" id="SECID0ETMBI"><title>Variations.</title><p>The two paratypes CIB20180526001 (Fig. <xref ref-type="fig" rid="F5">5A, B</xref>) and CIB20180527002 (Fig. <xref ref-type="fig" rid="F5">5C, D</xref>) are smaller than holotype on body size (Table <xref ref-type="table" rid="T2">2</xref>, Suppl. material <xref ref-type="supplementary-material" rid="S1">1</xref>). The colour of paratypes is brown, lighter than holotype. The arrangement and shape of the large tubercles on the dorsal surface are more irregular than of the holotype. The paratype CIB20180526001 has fewer abdominal streaks than the holotype. The paratype CIB20180527002 has fewer markings at the meeting of thighs to abdomen and more markings in the posterior abdomen than holotype. Iris colour also varies between individuals: the holotype is light blue-green, CIB20180526001 is yellowish orange, and CIB20180527002 is orange.</p><fig id="F5" position="float" orientation="portrait"><object-id xmlns:xlink="http://www.w3.org/1999/xlink" content-type="doi" xlink:type="simple">10.3897/zookeys.929.49748.figure5</object-id><object-id xmlns:xlink="http://www.w3.org/1999/xlink" content-type="arpha" xlink:type="simple">BF8677A6-5677-5AA0-A5B5-FABF10FE5B2D</object-id><label>Figure 5.</label><caption><p>Colour variations in <italic><tp:taxon-name><tp:taxon-name-part taxon-name-part-type="genus" reg="Oreolalax">Oreolalax</tp:taxon-name-part> <tp:taxon-name-part taxon-name-part-type="species" reg="longmenmontis">longmenmontis</tp:taxon-name-part></tp:taxon-name></italic> sp. nov. <bold>A, B</bold> dorsal and ventral view of the paratype CIB20180527002 <bold>C, D</bold> dorsal and ventral view of the paratype CIB20180526001.</p></caption><graphic xmlns:xlink="http://www.w3.org/1999/xlink" xlink:href="zookeys-929-093-g005.jpg" position="float" orientation="portrait" xlink:type="simple" id="oo_402665.jpg"><uri content-type="original_file" xlink:type="simple">https://binary.pensoft.net/fig/402665</uri></graphic></fig></tp:treatment-sec><tp:treatment-sec sec-type="description" id="SECID0EFOBI"><title>Secondary sexual characteristics.</title><p>In breeding males, a pair of small spiny patches on chest, nuptial spines thick and sparse on dorsal surface of fingers I and II (Fig. <xref ref-type="fig" rid="F3">3D, H</xref>).</p></tp:treatment-sec><tp:treatment-sec sec-type="Tadpoles" id="SECID0EPOBI"><title>Tadpoles.</title><p>Measurements in mm. Differences in measurements are shown in Suppl. material <xref ref-type="supplementary-material" rid="S2">2</xref>. Character description is based on the preserved tadpole specimen CIB2018041501 (Fig. <xref ref-type="fig" rid="F6">6</xref>). Stage 37. Labial tooth row formula: 1:5+5/5+5:1; body dark brown in the back and lateral view, creamy white in the ventral; tail light brown; snout rounded; eye positioned dorsolateral; the opening of the spiracle single in the lateral, without a free distal tube; tail end blunt; caudal fin light and broad.</p><fig id="F6" position="float" orientation="portrait"><object-id xmlns:xlink="http://www.w3.org/1999/xlink" content-type="doi" xlink:type="simple">10.3897/zookeys.929.49748.figure6</object-id><object-id xmlns:xlink="http://www.w3.org/1999/xlink" content-type="arpha" xlink:type="simple">9CE73F33-FB9B-5E97-BD9F-9E4DCFB6FF18</object-id><label>Figure 6.</label><caption><p>The tadpole specimen CIB2018041501 of <italic><tp:taxon-name><tp:taxon-name-part taxon-name-part-type="genus" reg="Oreolalax">Oreolalax</tp:taxon-name-part> <tp:taxon-name-part taxon-name-part-type="species" reg="longmenmontis">longmenmontis</tp:taxon-name-part></tp:taxon-name></italic> sp. nov. <bold>A</bold> dorsal view <bold>B</bold> lateral view <bold>C</bold> ventral view <bold>D</bold> mouth structure. Key: 1 spiracle; 2 upper keratodonts; 3 lower keratodonts; 4 additional tubercles at the angles of mouth; 5 labial papillae on upper lips; 6 labial papillae on lower lips.</p></caption><graphic xmlns:xlink="http://www.w3.org/1999/xlink" xlink:href="zookeys-929-093-g006.jpg" position="float" orientation="portrait" xlink:type="simple" id="oo_402666.jpg"><uri content-type="original_file" xlink:type="simple">https://binary.pensoft.net/fig/402666</uri></graphic></fig></tp:treatment-sec><tp:treatment-sec sec-type="comparisons" id="SECID0E4PBI"><title>Comparisons.</title><p>By having a relatively larger body (<abbrev xmlns:xlink="http://www.w3.org/1999/xlink" xlink:title="snout-vent length" id="ABBRID0EDQBI" xlink:type="simple">SVL</abbrev> 51.2–64.2 mm in males; <italic>N</italic> = 3), <italic><tp:taxon-name><tp:taxon-name-part taxon-name-part-type="genus" reg="Oreolalax">Oreolalax</tp:taxon-name-part> <tp:taxon-name-part taxon-name-part-type="species" reg="longmenmontis">longmenmontis</tp:taxon-name-part></tp:taxon-name></italic> sp. nov. differs from <italic><tp:taxon-name><tp:taxon-name-part taxon-name-part-type="genus" reg="Oreolalax">O.</tp:taxon-name-part> <tp:taxon-name-part taxon-name-part-type="species" reg="pingii">pingii</tp:taxon-name-part></tp:taxon-name></italic> (<italic>N</italic> = 20), <italic><tp:taxon-name><tp:taxon-name-part taxon-name-part-type="genus" reg="Oreolalax">O.</tp:taxon-name-part> <tp:taxon-name-part taxon-name-part-type="species" reg="puxiongensis">puxiongensis</tp:taxon-name-part></tp:taxon-name></italic> (<italic>N</italic> = 20), <italic><tp:taxon-name><tp:taxon-name-part taxon-name-part-type="genus" reg="Oreolalax">O.</tp:taxon-name-part> <tp:taxon-name-part taxon-name-part-type="species" reg="schmidti">schmidti</tp:taxon-name-part></tp:taxon-name></italic> (<italic>N</italic> = 30), <italic><tp:taxon-name><tp:taxon-name-part taxon-name-part-type="genus" reg="Oreolalax">O.</tp:taxon-name-part> <tp:taxon-name-part taxon-name-part-type="species" reg="sterlingae">sterlingae</tp:taxon-name-part></tp:taxon-name></italic> (<italic>N</italic> = 1), <italic><tp:taxon-name><tp:taxon-name-part taxon-name-part-type="genus" reg="Oreolalax">O.</tp:taxon-name-part> <tp:taxon-name-part taxon-name-part-type="species" reg="multipunctatus">multipunctatus</tp:taxon-name-part></tp:taxon-name></italic> (<italic>N</italic> = 4), and <italic><tp:taxon-name><tp:taxon-name-part taxon-name-part-type="genus" reg="Oreolalax">O.</tp:taxon-name-part> <tp:taxon-name-part taxon-name-part-type="species" reg="xiangchengensis">xiangchengensis</tp:taxon-name-part></tp:taxon-name></italic> (<italic>N</italic> = 10) (vs. <abbrev xmlns:xlink="http://www.w3.org/1999/xlink" xlink:title="snout-vent length" id="ABBRID0ECTBI" xlink:type="simple">SVL</abbrev> &lt; 51.0 mm in the latter).</p><p>By head wider than long, <italic><tp:taxon-name><tp:taxon-name-part taxon-name-part-type="genus" reg="Oreolalax">O.</tp:taxon-name-part> <tp:taxon-name-part taxon-name-part-type="species" reg="longmenmontis">longmenmontis</tp:taxon-name-part></tp:taxon-name></italic> differs from <italic><tp:taxon-name><tp:taxon-name-part taxon-name-part-type="genus" reg="Oreolalax">O.</tp:taxon-name-part> <tp:taxon-name-part taxon-name-part-type="species" reg="multipunctatus">multipunctatus</tp:taxon-name-part></tp:taxon-name></italic>, <italic><tp:taxon-name><tp:taxon-name-part taxon-name-part-type="genus" reg="Oreolalax">O.</tp:taxon-name-part> <tp:taxon-name-part taxon-name-part-type="species" reg="rhodostigmatus">rhodostigmatus</tp:taxon-name-part></tp:taxon-name></italic>, and <italic><tp:taxon-name><tp:taxon-name-part taxon-name-part-type="genus" reg="Oreolalax">O.</tp:taxon-name-part> <tp:taxon-name-part taxon-name-part-type="species" reg="schmidti">schmidti</tp:taxon-name-part></tp:taxon-name></italic> (vs. head longer than wide in the latter).</p><p>By the hidden tympanum, <italic><tp:taxon-name><tp:taxon-name-part taxon-name-part-type="genus" reg="Oreolalax">Oreolalax</tp:taxon-name-part> <tp:taxon-name-part taxon-name-part-type="species" reg="longmenmontis">longmenmontis</tp:taxon-name-part></tp:taxon-name></italic> differs from <italic><tp:taxon-name><tp:taxon-name-part taxon-name-part-type="genus" reg="Oreolalax">O.</tp:taxon-name-part> <tp:taxon-name-part taxon-name-part-type="species" reg="granulosus">granulosus</tp:taxon-name-part></tp:taxon-name></italic>, <italic><tp:taxon-name><tp:taxon-name-part taxon-name-part-type="genus" reg="Oreolalax">O.</tp:taxon-name-part> <tp:taxon-name-part taxon-name-part-type="species" reg="jingdongensis">jingdongensis</tp:taxon-name-part></tp:taxon-name></italic>, <italic><tp:taxon-name><tp:taxon-name-part taxon-name-part-type="genus" reg="Oreolalax">O.</tp:taxon-name-part> <tp:taxon-name-part taxon-name-part-type="species" reg="xiangchengensis">xiangchengensis</tp:taxon-name-part></tp:taxon-name></italic>, and <italic><tp:taxon-name><tp:taxon-name-part taxon-name-part-type="genus" reg="Oreolalax">O.</tp:taxon-name-part> <tp:taxon-name-part taxon-name-part-type="species" reg="rugosus">rugosus</tp:taxon-name-part></tp:taxon-name></italic> (tympanum absent in the latter) and differs from <italic><tp:taxon-name><tp:taxon-name-part taxon-name-part-type="genus" reg="Oreolalax">O.</tp:taxon-name-part> <tp:taxon-name-part taxon-name-part-type="species" reg="rhodostigmatus">rhodostigmatus</tp:taxon-name-part></tp:taxon-name></italic> (tympanum rather visible).</p><p>By lacking spines on lip margin in male, <italic><tp:taxon-name><tp:taxon-name-part taxon-name-part-type="genus" reg="Oreolalax">Oreolalax</tp:taxon-name-part> <tp:taxon-name-part taxon-name-part-type="species" reg="longmenmontis">longmenmontis</tp:taxon-name-part></tp:taxon-name></italic> sp. nov. differs from <italic><tp:taxon-name><tp:taxon-name-part taxon-name-part-type="genus" reg="Oreolalax">O.</tp:taxon-name-part> <tp:taxon-name-part taxon-name-part-type="species" reg="sterlingae">sterlingae</tp:taxon-name-part></tp:taxon-name></italic>, <italic><tp:taxon-name><tp:taxon-name-part taxon-name-part-type="genus" reg="Oreolalax">O.</tp:taxon-name-part> <tp:taxon-name-part taxon-name-part-type="species" reg="granulosus">granulosus</tp:taxon-name-part></tp:taxon-name></italic>, <italic><tp:taxon-name><tp:taxon-name-part taxon-name-part-type="genus" reg="Oreolalax">O.</tp:taxon-name-part> <tp:taxon-name-part taxon-name-part-type="species" reg="jingdongensis">jingdongensis</tp:taxon-name-part></tp:taxon-name></italic>, <italic><tp:taxon-name><tp:taxon-name-part taxon-name-part-type="genus" reg="Oreolalax">O.</tp:taxon-name-part> <tp:taxon-name-part taxon-name-part-type="species" reg="liangbeiensis">liangbeiensis</tp:taxon-name-part></tp:taxon-name></italic>, <italic><tp:taxon-name><tp:taxon-name-part taxon-name-part-type="genus" reg="Oreolalax">O.</tp:taxon-name-part> <tp:taxon-name-part taxon-name-part-type="species" reg="lichuanensis">lichuanensis</tp:taxon-name-part></tp:taxon-name></italic>, <italic><tp:taxon-name><tp:taxon-name-part taxon-name-part-type="genus" reg="Oreolalax">O.</tp:taxon-name-part> <tp:taxon-name-part taxon-name-part-type="species" reg="major">major</tp:taxon-name-part></tp:taxon-name></italic>, <italic><tp:taxon-name><tp:taxon-name-part taxon-name-part-type="genus" reg="Oreolalax">O.</tp:taxon-name-part> <tp:taxon-name-part taxon-name-part-type="species" reg="multipunctatus">multipunctatus</tp:taxon-name-part></tp:taxon-name></italic>, <italic><tp:taxon-name><tp:taxon-name-part taxon-name-part-type="genus" reg="Oreolalax">O.</tp:taxon-name-part> <tp:taxon-name-part taxon-name-part-type="species" reg="omeimontis">omeimontis</tp:taxon-name-part></tp:taxon-name></italic>, <italic><tp:taxon-name><tp:taxon-name-part taxon-name-part-type="genus" reg="Oreolalax">O.</tp:taxon-name-part> <tp:taxon-name-part taxon-name-part-type="species" reg="pingii">pingii</tp:taxon-name-part></tp:taxon-name></italic>, <italic><tp:taxon-name><tp:taxon-name-part taxon-name-part-type="genus" reg="Oreolalax">O.</tp:taxon-name-part> <tp:taxon-name-part taxon-name-part-type="species" reg="puxiongensis">puxiongensis</tp:taxon-name-part></tp:taxon-name></italic>, <italic><tp:taxon-name><tp:taxon-name-part taxon-name-part-type="genus" reg="Oreolalax">O.</tp:taxon-name-part> <tp:taxon-name-part taxon-name-part-type="species" reg="rugosus">rugosus</tp:taxon-name-part></tp:taxon-name></italic>, <italic><tp:taxon-name><tp:taxon-name-part taxon-name-part-type="genus" reg="Oreolalax">O.</tp:taxon-name-part> <tp:taxon-name-part taxon-name-part-type="species" reg="schmidti">schmidti</tp:taxon-name-part></tp:taxon-name></italic>, <italic><tp:taxon-name><tp:taxon-name-part taxon-name-part-type="genus" reg="Oreolalax">O.</tp:taxon-name-part> <tp:taxon-name-part taxon-name-part-type="species" reg="weigoldi">weigoldi</tp:taxon-name-part></tp:taxon-name></italic>, and <italic><tp:taxon-name><tp:taxon-name-part taxon-name-part-type="genus" reg="Oreolalax">O.</tp:taxon-name-part> <tp:taxon-name-part taxon-name-part-type="species" reg="xiangchengensis">xiangchengensis</tp:taxon-name-part></tp:taxon-name></italic> (vs. spines on lip margin visible in male in the latter).</p><p>By vocal sac absent, <italic><tp:taxon-name><tp:taxon-name-part taxon-name-part-type="genus" reg="Oreolalax">Oreolalax</tp:taxon-name-part> <tp:taxon-name-part taxon-name-part-type="species" reg="longmenmontis">longmenmontis</tp:taxon-name-part></tp:taxon-name></italic> differs from <italic><tp:taxon-name><tp:taxon-name-part taxon-name-part-type="genus" reg="Oreolalax">O.</tp:taxon-name-part> <tp:taxon-name-part taxon-name-part-type="species" reg="omeimontis">omeimontis</tp:taxon-name-part></tp:taxon-name></italic> (vs. vocal sac present in male in the latter).</p><p>By interorbital region with dark triangular pattern, <italic><tp:taxon-name><tp:taxon-name-part taxon-name-part-type="genus" reg="Oreolalax">Oreolalax</tp:taxon-name-part> <tp:taxon-name-part taxon-name-part-type="species" reg="longmenmontis">longmenmontis</tp:taxon-name-part></tp:taxon-name></italic> differs from <italic><tp:taxon-name><tp:taxon-name-part taxon-name-part-type="genus" reg="Oreolalax">O.</tp:taxon-name-part> <tp:taxon-name-part taxon-name-part-type="species" reg="multipunctatus">multipunctatus</tp:taxon-name-part></tp:taxon-name></italic>, <italic><tp:taxon-name><tp:taxon-name-part taxon-name-part-type="genus" reg="Oreolalax">O.</tp:taxon-name-part> <tp:taxon-name-part taxon-name-part-type="species" reg="granulosus">granulosus</tp:taxon-name-part></tp:taxon-name></italic>, <italic><tp:taxon-name><tp:taxon-name-part taxon-name-part-type="genus" reg="Oreolalax">O.</tp:taxon-name-part> <tp:taxon-name-part taxon-name-part-type="species" reg="major">major</tp:taxon-name-part></tp:taxon-name></italic>, <italic><tp:taxon-name><tp:taxon-name-part taxon-name-part-type="genus" reg="Oreolalax">O.</tp:taxon-name-part> <tp:taxon-name-part taxon-name-part-type="species" reg="liangbeiensis">liangbeiensis</tp:taxon-name-part></tp:taxon-name></italic>, <italic><tp:taxon-name><tp:taxon-name-part taxon-name-part-type="genus" reg="Oreolalax">O.</tp:taxon-name-part> <tp:taxon-name-part taxon-name-part-type="species" reg="lichuanensis">lichuanensis</tp:taxon-name-part></tp:taxon-name></italic>, <italic><tp:taxon-name><tp:taxon-name-part taxon-name-part-type="genus" reg="Oreolalax">O.</tp:taxon-name-part> <tp:taxon-name-part taxon-name-part-type="species" reg="pingii">pingii</tp:taxon-name-part></tp:taxon-name></italic>, <italic><tp:taxon-name><tp:taxon-name-part taxon-name-part-type="genus" reg="Oreolalax">O.</tp:taxon-name-part> <tp:taxon-name-part taxon-name-part-type="species" reg="rhodostigmatus">rhodostigmatus</tp:taxon-name-part></tp:taxon-name></italic>, <italic><tp:taxon-name><tp:taxon-name-part taxon-name-part-type="genus" reg="Oreolalax">O.</tp:taxon-name-part> <tp:taxon-name-part taxon-name-part-type="species" reg="rugosus">rugosus</tp:taxon-name-part></tp:taxon-name></italic>, <italic><tp:taxon-name><tp:taxon-name-part taxon-name-part-type="genus" reg="Oreolalax">O.</tp:taxon-name-part> <tp:taxon-name-part taxon-name-part-type="species" reg="weigoldi">weigoldi</tp:taxon-name-part></tp:taxon-name></italic>, <italic><tp:taxon-name><tp:taxon-name-part taxon-name-part-type="genus" reg="Oreolalax">O.</tp:taxon-name-part> <tp:taxon-name-part taxon-name-part-type="species" reg="sterlingae">sterlingae</tp:taxon-name-part></tp:taxon-name></italic>, and <italic><tp:taxon-name><tp:taxon-name-part taxon-name-part-type="genus" reg="Oreolalax">O.</tp:taxon-name-part> <tp:taxon-name-part taxon-name-part-type="species" reg="xiangchengensis">xiangchengensis</tp:taxon-name-part></tp:taxon-name></italic> (vs. without in the latter).</p><p>By spiny patches on chest small in male, <italic><tp:taxon-name><tp:taxon-name-part taxon-name-part-type="genus" reg="Oreolalax">Oreolalax</tp:taxon-name-part> <tp:taxon-name-part taxon-name-part-type="species" reg="longmenmontis">longmenmontis</tp:taxon-name-part></tp:taxon-name></italic> differs from <italic><tp:taxon-name><tp:taxon-name-part taxon-name-part-type="genus" reg="Oreolalax">O.</tp:taxon-name-part> <tp:taxon-name-part taxon-name-part-type="species" reg="granulosus">granulosus</tp:taxon-name-part></tp:taxon-name></italic>, <italic><tp:taxon-name><tp:taxon-name-part taxon-name-part-type="genus" reg="Oreolalax">O.</tp:taxon-name-part> <tp:taxon-name-part taxon-name-part-type="species" reg="liangbeiensis">liangbeiensis</tp:taxon-name-part></tp:taxon-name></italic>, <italic><tp:taxon-name><tp:taxon-name-part taxon-name-part-type="genus" reg="Oreolalax">O.</tp:taxon-name-part> <tp:taxon-name-part taxon-name-part-type="species" reg="major">major</tp:taxon-name-part></tp:taxon-name></italic>, <italic><tp:taxon-name><tp:taxon-name-part taxon-name-part-type="genus" reg="Oreolalax">O.</tp:taxon-name-part> <tp:taxon-name-part taxon-name-part-type="species" reg="omeimontis">omeimontis</tp:taxon-name-part></tp:taxon-name></italic>, <italic><tp:taxon-name><tp:taxon-name-part taxon-name-part-type="genus" reg="Oreolalax">O.</tp:taxon-name-part> <tp:taxon-name-part taxon-name-part-type="species" reg="pingii">pingii</tp:taxon-name-part></tp:taxon-name></italic>, <italic><tp:taxon-name><tp:taxon-name-part taxon-name-part-type="genus" reg="Oreolalax">O.</tp:taxon-name-part> <tp:taxon-name-part taxon-name-part-type="species" reg="rhodostigmatus">rhodostigmatus</tp:taxon-name-part></tp:taxon-name></italic>, <italic><tp:taxon-name><tp:taxon-name-part taxon-name-part-type="genus" reg="Oreolalax">O.</tp:taxon-name-part> <tp:taxon-name-part taxon-name-part-type="species" reg="jingdongensis">jingdongensis</tp:taxon-name-part></tp:taxon-name></italic>, <italic><tp:taxon-name><tp:taxon-name-part taxon-name-part-type="genus" reg="Oreolalax">O.</tp:taxon-name-part> <tp:taxon-name-part taxon-name-part-type="species" reg="weigoldi">weigoldi</tp:taxon-name-part></tp:taxon-name></italic>, and <italic><tp:taxon-name><tp:taxon-name-part taxon-name-part-type="genus" reg="Oreolalax">O.</tp:taxon-name-part> <tp:taxon-name-part taxon-name-part-type="species" reg="xiangchengensis">xiangchengensis</tp:taxon-name-part></tp:taxon-name></italic> (vs. large in the latter).</p><p>By spines on spiny patches on chest thick and sparse in male, <italic><tp:taxon-name><tp:taxon-name-part taxon-name-part-type="genus" reg="Oreolalax">Oreolalax</tp:taxon-name-part> <tp:taxon-name-part taxon-name-part-type="species" reg="longmenmontis">longmenmontis</tp:taxon-name-part></tp:taxon-name></italic> differs from <italic><tp:taxon-name><tp:taxon-name-part taxon-name-part-type="genus" reg="Oreolalax">O.</tp:taxon-name-part> <tp:taxon-name-part taxon-name-part-type="species" reg="omeimontis">omeimontis</tp:taxon-name-part></tp:taxon-name></italic>, <italic><tp:taxon-name><tp:taxon-name-part taxon-name-part-type="genus" reg="Oreolalax">O.</tp:taxon-name-part> <tp:taxon-name-part taxon-name-part-type="species" reg="granulosus">granulosus</tp:taxon-name-part></tp:taxon-name></italic>, <italic><tp:taxon-name><tp:taxon-name-part taxon-name-part-type="genus" reg="Oreolalax">O.</tp:taxon-name-part> <tp:taxon-name-part taxon-name-part-type="species" reg="major">major</tp:taxon-name-part></tp:taxon-name></italic>, <italic><tp:taxon-name><tp:taxon-name-part taxon-name-part-type="genus" reg="Oreolalax">O.</tp:taxon-name-part> <tp:taxon-name-part taxon-name-part-type="species" reg="liangbeiensis">liangbeiensis</tp:taxon-name-part></tp:taxon-name></italic>, <italic><tp:taxon-name><tp:taxon-name-part taxon-name-part-type="genus" reg="Oreolalax">O.</tp:taxon-name-part> <tp:taxon-name-part taxon-name-part-type="species" reg="pingii">pingii</tp:taxon-name-part></tp:taxon-name></italic>, <italic><tp:taxon-name><tp:taxon-name-part taxon-name-part-type="genus" reg="Oreolalax">O.</tp:taxon-name-part> <tp:taxon-name-part taxon-name-part-type="species" reg="puxiongensis">puxiongensis</tp:taxon-name-part></tp:taxon-name></italic>, <italic><tp:taxon-name><tp:taxon-name-part taxon-name-part-type="genus" reg="Oreolalax">O.</tp:taxon-name-part> <tp:taxon-name-part taxon-name-part-type="species" reg="rugosus">rugosus</tp:taxon-name-part></tp:taxon-name></italic>, <italic><tp:taxon-name><tp:taxon-name-part taxon-name-part-type="genus" reg="Oreolalax">O.</tp:taxon-name-part> <tp:taxon-name-part taxon-name-part-type="species" reg="schmidti">schmidti</tp:taxon-name-part></tp:taxon-name></italic>, <italic><tp:taxon-name><tp:taxon-name-part taxon-name-part-type="genus" reg="Oreolalax">O.</tp:taxon-name-part> <tp:taxon-name-part taxon-name-part-type="species" reg="sterlingae">sterlingae</tp:taxon-name-part></tp:taxon-name></italic>, and <italic><tp:taxon-name><tp:taxon-name-part taxon-name-part-type="genus" reg="Oreolalax">O.</tp:taxon-name-part> <tp:taxon-name-part taxon-name-part-type="species" reg="xiangchengensis">xiangchengensis</tp:taxon-name-part></tp:taxon-name></italic> (vs. spines thin and fine in the latter).</p><p>By nuptial spines on fingers thick and sparse, <italic><tp:taxon-name><tp:taxon-name-part taxon-name-part-type="genus" reg="Oreolalax">Oreolalax</tp:taxon-name-part> <tp:taxon-name-part taxon-name-part-type="species" reg="longmenmontis">longmenmontis</tp:taxon-name-part></tp:taxon-name></italic> differs from <italic><tp:taxon-name><tp:taxon-name-part taxon-name-part-type="genus" reg="Oreolalax">O.</tp:taxon-name-part> <tp:taxon-name-part taxon-name-part-type="species" reg="sterlingae">sterlingae</tp:taxon-name-part></tp:taxon-name></italic>, <italic><tp:taxon-name><tp:taxon-name-part taxon-name-part-type="genus" reg="Oreolalax">O.</tp:taxon-name-part> <tp:taxon-name-part taxon-name-part-type="species" reg="omeimontis">omeimontis</tp:taxon-name-part></tp:taxon-name></italic>, <italic><tp:taxon-name><tp:taxon-name-part taxon-name-part-type="genus" reg="Oreolalax">O.</tp:taxon-name-part> <tp:taxon-name-part taxon-name-part-type="species" reg="granulosus">granulosus</tp:taxon-name-part></tp:taxon-name></italic>, <italic><tp:taxon-name><tp:taxon-name-part taxon-name-part-type="genus" reg="Oreolalax">O.</tp:taxon-name-part> <tp:taxon-name-part taxon-name-part-type="species" reg="liangbeiensis">liangbeiensis</tp:taxon-name-part></tp:taxon-name></italic>, <italic><tp:taxon-name><tp:taxon-name-part taxon-name-part-type="genus" reg="Oreolalax">O.</tp:taxon-name-part> <tp:taxon-name-part taxon-name-part-type="species" reg="major">major</tp:taxon-name-part></tp:taxon-name></italic>, <italic><tp:taxon-name><tp:taxon-name-part taxon-name-part-type="genus" reg="Oreolalax">O.</tp:taxon-name-part> <tp:taxon-name-part taxon-name-part-type="species" reg="rugosus">rugosus</tp:taxon-name-part></tp:taxon-name></italic>, <italic><tp:taxon-name><tp:taxon-name-part taxon-name-part-type="genus" reg="Oreolalax">O.</tp:taxon-name-part> <tp:taxon-name-part taxon-name-part-type="species" reg="schmidti">schmidti</tp:taxon-name-part></tp:taxon-name></italic>, <italic><tp:taxon-name><tp:taxon-name-part taxon-name-part-type="genus" reg="Oreolalax">O.</tp:taxon-name-part> <tp:taxon-name-part taxon-name-part-type="species" reg="pingii">pingii</tp:taxon-name-part></tp:taxon-name></italic>, <italic><tp:taxon-name><tp:taxon-name-part taxon-name-part-type="genus" reg="Oreolalax">O.</tp:taxon-name-part> <tp:taxon-name-part taxon-name-part-type="species" reg="puxiongensis">puxiongensis</tp:taxon-name-part></tp:taxon-name></italic>, and <italic><tp:taxon-name><tp:taxon-name-part taxon-name-part-type="genus" reg="Oreolalax">O.</tp:taxon-name-part> <tp:taxon-name-part taxon-name-part-type="species" reg="xiangchengensis">xiangchengensis</tp:taxon-name-part></tp:taxon-name></italic> (vs. thin and fine in the latter).</p><p>By tibio-tarsal articulation reaching beyond nostril when leg stretched forward, <italic><tp:taxon-name><tp:taxon-name-part taxon-name-part-type="genus" reg="Oreolalax">Oreolalax</tp:taxon-name-part> <tp:taxon-name-part taxon-name-part-type="species" reg="longmenmontis">longmenmontis</tp:taxon-name-part></tp:taxon-name></italic> differs from <italic><tp:taxon-name><tp:taxon-name-part taxon-name-part-type="genus" reg="Oreolalax">O.</tp:taxon-name-part> <tp:taxon-name-part taxon-name-part-type="species" reg="omeimontis">omeimontis</tp:taxon-name-part></tp:taxon-name></italic>, <italic><tp:taxon-name><tp:taxon-name-part taxon-name-part-type="genus" reg="Oreolalax">O.</tp:taxon-name-part> <tp:taxon-name-part taxon-name-part-type="species" reg="multipunctatus">multipunctatus</tp:taxon-name-part></tp:taxon-name></italic>, <italic><tp:taxon-name><tp:taxon-name-part taxon-name-part-type="genus" reg="Oreolalax">O.</tp:taxon-name-part> <tp:taxon-name-part taxon-name-part-type="species" reg="granulosus">granulosus</tp:taxon-name-part></tp:taxon-name></italic>, <italic><tp:taxon-name><tp:taxon-name-part taxon-name-part-type="genus" reg="Oreolalax">O.</tp:taxon-name-part> <tp:taxon-name-part taxon-name-part-type="species" reg="major">major</tp:taxon-name-part></tp:taxon-name></italic>, <italic><tp:taxon-name><tp:taxon-name-part taxon-name-part-type="genus" reg="Oreolalax">O.</tp:taxon-name-part> <tp:taxon-name-part taxon-name-part-type="species" reg="liangbeiensis">liangbeiensis</tp:taxon-name-part></tp:taxon-name></italic>, <italic><tp:taxon-name><tp:taxon-name-part taxon-name-part-type="genus" reg="Oreolalax">O.</tp:taxon-name-part> <tp:taxon-name-part taxon-name-part-type="species" reg="lichuanensis">lichuanensis</tp:taxon-name-part></tp:taxon-name></italic>, <italic><tp:taxon-name><tp:taxon-name-part taxon-name-part-type="genus" reg="Oreolalax">O.</tp:taxon-name-part> <tp:taxon-name-part taxon-name-part-type="species" reg="pingii">pingii</tp:taxon-name-part></tp:taxon-name></italic>, <italic><tp:taxon-name><tp:taxon-name-part taxon-name-part-type="genus" reg="Oreolalax">O.</tp:taxon-name-part> <tp:taxon-name-part taxon-name-part-type="species" reg="puxiongensis">puxiongensis</tp:taxon-name-part></tp:taxon-name></italic>, <italic><tp:taxon-name><tp:taxon-name-part taxon-name-part-type="genus" reg="Oreolalax">O.</tp:taxon-name-part> <tp:taxon-name-part taxon-name-part-type="species" reg="rhodostigmatus">rhodostigmatus</tp:taxon-name-part></tp:taxon-name></italic>, and <italic><tp:taxon-name><tp:taxon-name-part taxon-name-part-type="genus" reg="Oreolalax">O.</tp:taxon-name-part> <tp:taxon-name-part taxon-name-part-type="species" reg="rugosus">rugosus</tp:taxon-name-part></tp:taxon-name></italic> (vs. reaching up to the posterior corner of eye in the latter).</p><p>By toe webbing at base, <italic><tp:taxon-name><tp:taxon-name-part taxon-name-part-type="genus" reg="Oreolalax">Oreolalax</tp:taxon-name-part> <tp:taxon-name-part taxon-name-part-type="species" reg="longmenmontis">longmenmontis</tp:taxon-name-part></tp:taxon-name></italic> sp. nov. differs from <italic><tp:taxon-name><tp:taxon-name-part taxon-name-part-type="genus" reg="Oreolalax">O.</tp:taxon-name-part> <tp:taxon-name-part taxon-name-part-type="species" reg="granulosus">granulosus</tp:taxon-name-part></tp:taxon-name></italic>, <italic><tp:taxon-name><tp:taxon-name-part taxon-name-part-type="genus" reg="Oreolalax">O.</tp:taxon-name-part> <tp:taxon-name-part taxon-name-part-type="species" reg="jingdongensis">jingdongensis</tp:taxon-name-part></tp:taxon-name></italic>, <italic><tp:taxon-name><tp:taxon-name-part taxon-name-part-type="genus" reg="Oreolalax">O.</tp:taxon-name-part> <tp:taxon-name-part taxon-name-part-type="species" reg="liangbeiensis">liangbeiensis</tp:taxon-name-part></tp:taxon-name></italic>, <italic><tp:taxon-name><tp:taxon-name-part taxon-name-part-type="genus" reg="Oreolalax">O.</tp:taxon-name-part> <tp:taxon-name-part taxon-name-part-type="species" reg="major">major</tp:taxon-name-part></tp:taxon-name></italic>, <italic><tp:taxon-name><tp:taxon-name-part taxon-name-part-type="genus" reg="Oreolalax">O.</tp:taxon-name-part> <tp:taxon-name-part taxon-name-part-type="species" reg="rugosus">rugosus</tp:taxon-name-part></tp:taxon-name></italic>, <italic><tp:taxon-name><tp:taxon-name-part taxon-name-part-type="genus" reg="Oreolalax">O.</tp:taxon-name-part> <tp:taxon-name-part taxon-name-part-type="species" reg="weigoldi">weigoldi</tp:taxon-name-part></tp:taxon-name></italic>, and <italic><tp:taxon-name><tp:taxon-name-part taxon-name-part-type="genus" reg="Oreolalax">O.</tp:taxon-name-part> <tp:taxon-name-part taxon-name-part-type="species" reg="xiangchengensis">xiangchengensis</tp:taxon-name-part></tp:taxon-name></italic> (vs. toe IV at least 1/4 webbed in the latter).</p><p>By belly with marble spots, <italic><tp:taxon-name><tp:taxon-name-part taxon-name-part-type="genus" reg="Oreolalax">Oreolalax</tp:taxon-name-part> <tp:taxon-name-part taxon-name-part-type="species" reg="longmenmontis">longmenmontis</tp:taxon-name-part></tp:taxon-name></italic> differs from <italic><tp:taxon-name><tp:taxon-name-part taxon-name-part-type="genus" reg="Oreolalax">O.</tp:taxon-name-part> <tp:taxon-name-part taxon-name-part-type="species" reg="omeimontis">omeimontis</tp:taxon-name-part></tp:taxon-name></italic>, <italic><tp:taxon-name><tp:taxon-name-part taxon-name-part-type="genus" reg="Oreolalax">O.</tp:taxon-name-part> <tp:taxon-name-part taxon-name-part-type="species" reg="liangbeiensis">liangbeiensis</tp:taxon-name-part></tp:taxon-name></italic>, <italic><tp:taxon-name><tp:taxon-name-part taxon-name-part-type="genus" reg="Oreolalax">O.</tp:taxon-name-part> <tp:taxon-name-part taxon-name-part-type="species" reg="pingii">pingii</tp:taxon-name-part></tp:taxon-name></italic>, <italic><tp:taxon-name><tp:taxon-name-part taxon-name-part-type="genus" reg="Oreolalax">O.</tp:taxon-name-part> <tp:taxon-name-part taxon-name-part-type="species" reg="rhodostigmatus">rhodostigmatus</tp:taxon-name-part></tp:taxon-name></italic>, <italic><tp:taxon-name><tp:taxon-name-part taxon-name-part-type="genus" reg="Oreolalax">O.</tp:taxon-name-part> <tp:taxon-name-part taxon-name-part-type="species" reg="schmidti">schmidti</tp:taxon-name-part></tp:taxon-name></italic>, and <italic><tp:taxon-name><tp:taxon-name-part taxon-name-part-type="genus" reg="Oreolalax">O.</tp:taxon-name-part> <tp:taxon-name-part taxon-name-part-type="species" reg="xiangchengensis">xiangchengensis</tp:taxon-name-part></tp:taxon-name></italic> (vs. without spot in the latter).</p><p><italic><tp:taxon-name><tp:taxon-name-part taxon-name-part-type="genus" reg="Oreolalax">Oreolalax</tp:taxon-name-part> <tp:taxon-name-part taxon-name-part-type="species" reg="longmenmontis">longmenmontis</tp:taxon-name-part></tp:taxon-name></italic> sp. nov. most resembles <italic><tp:taxon-name><tp:taxon-name-part taxon-name-part-type="genus" reg="Oreolalax">O.</tp:taxon-name-part> <tp:taxon-name-part taxon-name-part-type="species" reg="popei">popei</tp:taxon-name-part></tp:taxon-name></italic> in morphology and is also potentially sympatric with it. The new species could be distinguished from <italic><tp:taxon-name><tp:taxon-name-part taxon-name-part-type="genus" reg="Oreolalax">O.</tp:taxon-name-part> <tp:taxon-name-part taxon-name-part-type="species" reg="popei">popei</tp:taxon-name-part></tp:taxon-name></italic> by a combination of following characters: comparatively small body size (mean male <abbrev xmlns:xlink="http://www.w3.org/1999/xlink" xlink:title="snout-vent length" id="ABBRID0EKWCI" xlink:type="simple">SVL</abbrev> 56.8 mm vs. 64.4 mm in <italic><tp:taxon-name><tp:taxon-name-part taxon-name-part-type="genus" reg="Oreolalax">O.</tp:taxon-name-part> <tp:taxon-name-part taxon-name-part-type="species" reg="popei">popei</tp:taxon-name-part></tp:taxon-name></italic>), head wider than long (vs. head longer than wide in <italic><tp:taxon-name><tp:taxon-name-part taxon-name-part-type="genus" reg="Oreolalax">O.</tp:taxon-name-part> <tp:taxon-name-part taxon-name-part-type="species" reg="popei">popei</tp:taxon-name-part></tp:taxon-name></italic>), tibio-tarsal articulation reaching beyond nostril when leg stretched forward (vs. just reaching the anterior angle of eye in <italic><tp:taxon-name><tp:taxon-name-part taxon-name-part-type="genus" reg="Oreolalax">O.</tp:taxon-name-part> <tp:taxon-name-part taxon-name-part-type="species" reg="popei">popei</tp:taxon-name-part></tp:taxon-name></italic>), forelimb long (mean male <abbrev xmlns:xlink="http://www.w3.org/1999/xlink" xlink:title="length of lower arm and hand" id="ABBRID0EPXCI" xlink:type="simple">LAL</abbrev>/<abbrev xmlns:xlink="http://www.w3.org/1999/xlink" xlink:title="snout-vent length" id="ABBRID0ETXCI" xlink:type="simple">SVL</abbrev> ratio 51.89% vs. 46.87% in <italic><tp:taxon-name><tp:taxon-name-part taxon-name-part-type="genus" reg="Oreolalax">O.</tp:taxon-name-part> <tp:taxon-name-part taxon-name-part-type="species" reg="popei">popei</tp:taxon-name-part></tp:taxon-name></italic>), hindlimb long (mean male HLL/<abbrev xmlns:xlink="http://www.w3.org/1999/xlink" xlink:title="snout-vent length" id="ABBRID0ECYCI" xlink:type="simple">SVL</abbrev> ratio 182.05% vs. 172.02% in <italic><tp:taxon-name><tp:taxon-name-part taxon-name-part-type="genus" reg="Oreolalax">O.</tp:taxon-name-part> <tp:taxon-name-part taxon-name-part-type="species" reg="popei">popei</tp:taxon-name-part></tp:taxon-name></italic>, and mean male <abbrev xmlns:xlink="http://www.w3.org/1999/xlink" xlink:title="length of foot and tarsus" id="ABBRID0ERYCI" xlink:type="simple">TFL</abbrev>/<abbrev xmlns:xlink="http://www.w3.org/1999/xlink" xlink:title="snout-vent length" id="ABBRID0EVYCI" xlink:type="simple">SVL</abbrev> ratio 77.64% vs. 73.21% in <italic><tp:taxon-name><tp:taxon-name-part taxon-name-part-type="genus" reg="Oreolalax">O.</tp:taxon-name-part> <tp:taxon-name-part taxon-name-part-type="species" reg="popei">popei</tp:taxon-name-part></tp:taxon-name></italic>), and short IML (4.46% of <abbrev xmlns:xlink="http://www.w3.org/1999/xlink" xlink:title="snout-vent length" id="ABBRID0EEZCI" xlink:type="simple">SVL</abbrev> vs. 5.03% <italic><tp:taxon-name><tp:taxon-name-part taxon-name-part-type="genus" reg="Oreolalax">O.</tp:taxon-name-part> <tp:taxon-name-part taxon-name-part-type="species" reg="popei">popei</tp:taxon-name-part></tp:taxon-name></italic>).</p><p><italic><tp:taxon-name><tp:taxon-name-part taxon-name-part-type="genus" reg="Oreolalax">Oreolalax</tp:taxon-name-part> <tp:taxon-name-part taxon-name-part-type="species" reg="longmenmontis">longmenmontis</tp:taxon-name-part></tp:taxon-name></italic> is genetically closer to <italic><tp:taxon-name><tp:taxon-name-part taxon-name-part-type="genus" reg="Oreolalax">O.</tp:taxon-name-part> <tp:taxon-name-part taxon-name-part-type="species" reg="nanjiangensis">nanjiangensis</tp:taxon-name-part></tp:taxon-name></italic> and <italic><tp:taxon-name><tp:taxon-name-part taxon-name-part-type="genus" reg="Oreolalax">O.</tp:taxon-name-part> <tp:taxon-name-part taxon-name-part-type="species" reg="chuanbeiensis">chuanbeiensis</tp:taxon-name-part></tp:taxon-name></italic>. The new species distinctly differs from <italic><tp:taxon-name><tp:taxon-name-part taxon-name-part-type="genus" reg="Oreolalax">O.</tp:taxon-name-part> <tp:taxon-name-part taxon-name-part-type="species" reg="chuanbeiensis">chuanbeiensis</tp:taxon-name-part></tp:taxon-name></italic> by the following characters: broader head (vs. head wide almost equal to long in the latter), lacking spines on lip margin in male (vs. visible in male in the latter), spiny patches on chest small with thick sparse spines in male (vs. large with fine spines in the latter), nuptial spines thick sparse on fingers (vs. thin and fine in the latter), toe webbing at base (vs. toe IV 1/3 webbed in the latter), tibio-tarsal articulation reaching beyond nostril when leg stretched forward (vs. just reaching the level of eye in the latter), and having significant differences on <abbrev xmlns:xlink="http://www.w3.org/1999/xlink" xlink:title="head length" id="ABBRID0EB2CI" xlink:type="simple">HDL</abbrev>, <abbrev xmlns:xlink="http://www.w3.org/1999/xlink" xlink:title="maximum head width" id="ABBRID0EF2CI" xlink:type="simple">HDW</abbrev>, <abbrev xmlns:xlink="http://www.w3.org/1999/xlink" xlink:title="snout length" id="ABBRID0EJ2CI" xlink:type="simple">SL</abbrev>,<abbrev xmlns:xlink="http://www.w3.org/1999/xlink" xlink:title="nostril–snout distance" id="ABBRID0EN2CI" xlink:type="simple">NS</abbrev>, <abbrev xmlns:xlink="http://www.w3.org/1999/xlink" xlink:title="internasal distance" id="ABBRID0ER2CI" xlink:type="simple">IND</abbrev>, <abbrev xmlns:xlink="http://www.w3.org/1999/xlink" xlink:title="upper eyelid width" id="ABBRID0EV2CI" xlink:type="simple">UEW</abbrev>, <abbrev xmlns:xlink="http://www.w3.org/1999/xlink" xlink:title="lower arm width" id="ABBRID0EZ2CI" xlink:type="simple">LW</abbrev> (<italic>p</italic> &lt; 0.05 when comparing with the latter; Table <xref ref-type="table" rid="T3">3</xref>). The new species differs from <italic><tp:taxon-name><tp:taxon-name-part taxon-name-part-type="genus" reg="Oreolalax">O.</tp:taxon-name-part> <tp:taxon-name-part taxon-name-part-type="species" reg="nanjiangensis">nanjiangensis</tp:taxon-name-part></tp:taxon-name></italic> by the following characters: broader head (vs. head wide almost equal to long in the latter), belly with marble spots (vs. without spot in the latter), tibio-tarsal articulation reaching beyond nostril when leg stretched forward (vs. just reaching the level of eye in the latter), interorbital region with dark triangular pattern (vs. without in the latter), comparatively long body size (mean male <abbrev xmlns:xlink="http://www.w3.org/1999/xlink" xlink:title="snout-vent length" id="ABBRID0EO3CI" xlink:type="simple">SVL</abbrev> 56.8 vs. 53.7 in the latter), forelimb long (mean male <abbrev xmlns:xlink="http://www.w3.org/1999/xlink" xlink:title="length of lower arm and hand" id="ABBRID0ES3CI" xlink:type="simple">LAL</abbrev>/<abbrev xmlns:xlink="http://www.w3.org/1999/xlink" xlink:title="snout-vent length" id="ABBRID0EW3CI" xlink:type="simple">SVL</abbrev> ratio 51.9% vs. 48.9% in the latter), and hindlimb long (mean male HLL/<abbrev xmlns:xlink="http://www.w3.org/1999/xlink" xlink:title="snout-vent length" id="ABBRID0E13CI" xlink:type="simple">SVL</abbrev> ratio 182% vs. 172% in the latter, and mean male <abbrev xmlns:xlink="http://www.w3.org/1999/xlink" xlink:title="length of foot and tarsus" id="ABBRID0E53CI" xlink:type="simple">TFL</abbrev>/<abbrev xmlns:xlink="http://www.w3.org/1999/xlink" xlink:title="snout-vent length" id="ABBRID0EC4CI" xlink:type="simple">SVL</abbrev> ratio 77.6% vs. 72.7% in the latter; Table <xref ref-type="table" rid="T3">3</xref>).</p></tp:treatment-sec><tp:treatment-sec sec-type="distribution" id="SECID0EK4CI"><title>Distribution and ecology.</title><p><italic><tp:taxon-name><tp:taxon-name-part taxon-name-part-type="genus" reg="Oreolalax">Oreolalax</tp:taxon-name-part> <tp:taxon-name-part taxon-name-part-type="species" reg="longmenmontis">longmenmontis</tp:taxon-name-part></tp:taxon-name></italic> sp. nov., is currently known only from the type locality, the White River National Nature Reserve, Pengzhou City, Sichuan Prov., China at elevations of 1300–1450 m. The new species inhabits subtropical evergreen broad-leaved forests and is frequently found near the ponds in the montane streams (Fig. <xref ref-type="fig" rid="F7">7</xref>). The breeding season is currently uncertain. Three sympatric amphibian species, i.e., <italic><tp:taxon-name><tp:taxon-name-part taxon-name-part-type="genus" reg="Amolops">Amolops</tp:taxon-name-part> <tp:taxon-name-part taxon-name-part-type="species" reg="chunganensis">chunganensis</tp:taxon-name-part></tp:taxon-name></italic> (Pope, 1929), <italic><tp:taxon-name><tp:taxon-name-part taxon-name-part-type="genus" reg="Odorrana">Odorrana</tp:taxon-name-part> <tp:taxon-name-part taxon-name-part-type="species" reg="margaratae">margaratae</tp:taxon-name-part></tp:taxon-name></italic> (Liu, 1950), and <italic><tp:taxon-name><tp:taxon-name-part taxon-name-part-type="genus" reg="Quasipaa">Quasipaa</tp:taxon-name-part> <tp:taxon-name-part taxon-name-part-type="species" reg="boulengeri">boulengeri</tp:taxon-name-part></tp:taxon-name></italic> (Günther, 1889), were found in the same habitat.</p></tp:treatment-sec><tp:treatment-sec sec-type="etymology" id="SECID0EA6CI"><title>Etymology.</title><p>The specific epithet <italic><tp:taxon-name><tp:taxon-name-part taxon-name-part-type="genus" reg="Oreolalax"/><tp:taxon-name-part taxon-name-part-type="species" reg="longmenmontis">longmenmontis</tp:taxon-name-part></tp:taxon-name></italic> refer to the type locality of the species, the central part of the Longmen Mountains, Pengzhou City of Sichuan Prov., China. We propose the common name “Longmen Mountains toothed toad” (English) and “long men shan chi chan” (Chinese).</p><fig id="F7" position="float" orientation="portrait"><object-id xmlns:xlink="http://www.w3.org/1999/xlink" content-type="doi" xlink:type="simple">10.3897/zookeys.929.49748.figure7</object-id><object-id xmlns:xlink="http://www.w3.org/1999/xlink" content-type="arpha" xlink:type="simple">22BEFD1C-31A0-53DF-887E-EEF50FA9FE6E</object-id><label>Figure 7.</label><caption><p>Habitats of <italic><tp:taxon-name><tp:taxon-name-part taxon-name-part-type="genus" reg="Oreolalax">Oreolalax</tp:taxon-name-part> <tp:taxon-name-part taxon-name-part-type="species" reg="longmenmontis">longmenmontis</tp:taxon-name-part></tp:taxon-name></italic> sp. nov. in the type locality, Sichuan White River National Nature Reserve in Pengzhou City, Sichuan Province, China <bold>A</bold> landscape of montane forests <bold>B</bold> a montane stream with a small pond occupied by toad (<italic>insert</italic>: the holotype CIB20180522001 in life).</p></caption><graphic xmlns:xlink="http://www.w3.org/1999/xlink" xlink:href="zookeys-929-093-g007.jpg" position="float" orientation="portrait" xlink:type="simple" id="oo_402667.jpg"><uri content-type="original_file" xlink:type="simple">https://binary.pensoft.net/fig/402667</uri></graphic></fig></tp:treatment-sec><tp:treatment-sec><!--Section generated to contain objects referenced in tp:taxon-treatment.--><table-wrap id="T1" position="float" orientation="portrait"><label>Table 1.</label><caption><p>Sampling information and GenBank accession numbers for molecular samples used in this study.</p></caption><table id="TID0EASBG" rules="all"><tbody><tr><th rowspan="1" colspan="1">ID</th><th rowspan="1" colspan="1">Species</th><th rowspan="1" colspan="1">Voucher number</th><th rowspan="1" colspan="1">Locality (County/City, Province, Country)</th><th rowspan="1" colspan="1">12S</th><th rowspan="1" colspan="1">16S</th></tr><tr><td rowspan="1" colspan="1">1</td><td rowspan="1" colspan="1"><italic><tp:taxon-name><tp:taxon-name-part taxon-name-part-type="genus" reg="Oreolalax">Oreolalax</tp:taxon-name-part> <tp:taxon-name-part taxon-name-part-type="species" reg="longmenmontis">longmenmontis</tp:taxon-name-part></tp:taxon-name></italic> sp. nov.</td><td rowspan="1" colspan="1">CIB20180522001</td><td rowspan="1" colspan="1">Pengzhou, Sichuan, China</td><td rowspan="1" colspan="1">
                  <ext-link xmlns:xlink="http://www.w3.org/1999/xlink" ext-link-type="gen" xlink:href="MN749799" xlink:type="simple">MN749799</ext-link>
                </td><td rowspan="1" colspan="1">
                  <ext-link xmlns:xlink="http://www.w3.org/1999/xlink" ext-link-type="gen" xlink:href="MN688667" xlink:type="simple">MN688667</ext-link>
                </td></tr><tr><td rowspan="1" colspan="1">2</td><td rowspan="1" colspan="1"><italic><tp:taxon-name><tp:taxon-name-part taxon-name-part-type="genus" reg="Oreolalax">Oreolalax</tp:taxon-name-part> <tp:taxon-name-part taxon-name-part-type="species" reg="longmenmontis">longmenmontis</tp:taxon-name-part></tp:taxon-name></italic> sp. nov.</td><td rowspan="1" colspan="1">CIB20180526001</td><td rowspan="1" colspan="1">Pengzhou, Sichuan, China</td><td rowspan="1" colspan="1">
                  <ext-link xmlns:xlink="http://www.w3.org/1999/xlink" ext-link-type="gen" xlink:href="MN749802" xlink:type="simple">MN749802</ext-link>
                </td><td rowspan="1" colspan="1">
                  <ext-link xmlns:xlink="http://www.w3.org/1999/xlink" ext-link-type="gen" xlink:href="MN688670" xlink:type="simple">MN688670</ext-link>
                </td></tr><tr><td rowspan="1" colspan="1">3</td><td rowspan="1" colspan="1"><italic><tp:taxon-name><tp:taxon-name-part taxon-name-part-type="genus" reg="Oreolalax">Oreolalax</tp:taxon-name-part> <tp:taxon-name-part taxon-name-part-type="species" reg="longmenmontis">longmenmontis</tp:taxon-name-part></tp:taxon-name></italic> sp. nov.</td><td rowspan="1" colspan="1">CIB20180526002</td><td rowspan="1" colspan="1">Pengzhou, Sichuan, China</td><td rowspan="1" colspan="1">
                  <ext-link xmlns:xlink="http://www.w3.org/1999/xlink" ext-link-type="gen" xlink:href="MN749803" xlink:type="simple">MN749803</ext-link>
                </td><td rowspan="1" colspan="1">
                  <ext-link xmlns:xlink="http://www.w3.org/1999/xlink" ext-link-type="gen" xlink:href="MN688671" xlink:type="simple">MN688671</ext-link>
                </td></tr><tr><td rowspan="1" colspan="1">4</td><td rowspan="1" colspan="1"><italic><tp:taxon-name><tp:taxon-name-part taxon-name-part-type="genus" reg="Oreolalax">Oreolalax</tp:taxon-name-part> <tp:taxon-name-part taxon-name-part-type="species" reg="longmenmontis">longmenmontis</tp:taxon-name-part></tp:taxon-name></italic> sp. nov.</td><td rowspan="1" colspan="1">CIB2018041501</td><td rowspan="1" colspan="1">Pengzhou, Sichuan, China</td><td rowspan="1" colspan="1">
                  <ext-link xmlns:xlink="http://www.w3.org/1999/xlink" ext-link-type="gen" xlink:href="MN749798" xlink:type="simple">MN749798</ext-link>
                </td><td rowspan="1" colspan="1">
                  <ext-link xmlns:xlink="http://www.w3.org/1999/xlink" ext-link-type="gen" xlink:href="MN688666" xlink:type="simple">MN688666</ext-link>
                </td></tr><tr><td rowspan="1" colspan="1">5</td><td rowspan="1" colspan="1"><italic><tp:taxon-name><tp:taxon-name-part taxon-name-part-type="genus" reg="Oreolalax">Oreolalax</tp:taxon-name-part> <tp:taxon-name-part taxon-name-part-type="species" reg="longmenmontis">longmenmontis</tp:taxon-name-part></tp:taxon-name></italic> sp. nov.</td><td rowspan="1" colspan="1">CIB2018052201602</td><td rowspan="1" colspan="1">Pengzhou, Sichuan, China</td><td rowspan="1" colspan="1">
                  <ext-link xmlns:xlink="http://www.w3.org/1999/xlink" ext-link-type="gen" xlink:href="MN749800" xlink:type="simple">MN749800</ext-link>
                </td><td rowspan="1" colspan="1">
                  <ext-link xmlns:xlink="http://www.w3.org/1999/xlink" ext-link-type="gen" xlink:href="MN688668" xlink:type="simple">MN688668</ext-link>
                </td></tr><tr><td rowspan="1" colspan="1">6</td><td rowspan="1" colspan="1"><italic><tp:taxon-name><tp:taxon-name-part taxon-name-part-type="genus" reg="Oreolalax">Oreolalax</tp:taxon-name-part> <tp:taxon-name-part taxon-name-part-type="species" reg="longmenmontis">longmenmontis</tp:taxon-name-part></tp:taxon-name></italic> sp. nov.</td><td rowspan="1" colspan="1">CIB2018052201603</td><td rowspan="1" colspan="1">Pengzhou, Sichuan, China</td><td rowspan="1" colspan="1">
                  <ext-link xmlns:xlink="http://www.w3.org/1999/xlink" ext-link-type="gen" xlink:href="MN749801" xlink:type="simple">MN749801</ext-link>
                </td><td rowspan="1" colspan="1">
                  <ext-link xmlns:xlink="http://www.w3.org/1999/xlink" ext-link-type="gen" xlink:href="MN688669" xlink:type="simple">MN688669</ext-link>
                </td></tr><tr><td rowspan="1" colspan="1">7</td><td rowspan="1" colspan="1"><italic><tp:taxon-name><tp:taxon-name-part taxon-name-part-type="genus" reg="Oreolalax">Oreolalax</tp:taxon-name-part> <tp:taxon-name-part taxon-name-part-type="species" reg="longmenmontis">longmenmontis</tp:taxon-name-part></tp:taxon-name></italic> sp. nov.</td><td rowspan="1" colspan="1">CIB2018041301</td><td rowspan="1" colspan="1">Pengzhou, Sichuan, China</td><td rowspan="1" colspan="1">
                  <ext-link xmlns:xlink="http://www.w3.org/1999/xlink" ext-link-type="gen" xlink:href="MN749795" xlink:type="simple">MN749795</ext-link>
                </td><td rowspan="1" colspan="1">
                  <ext-link xmlns:xlink="http://www.w3.org/1999/xlink" ext-link-type="gen" xlink:href="MN688663" xlink:type="simple">MN688663</ext-link>
                </td></tr><tr><td rowspan="1" colspan="1">8</td><td rowspan="1" colspan="1"><italic><tp:taxon-name><tp:taxon-name-part taxon-name-part-type="genus" reg="Oreolalax">Oreolalax</tp:taxon-name-part> <tp:taxon-name-part taxon-name-part-type="species" reg="longmenmontis">longmenmontis</tp:taxon-name-part></tp:taxon-name></italic> sp. nov.</td><td rowspan="1" colspan="1">CIB2018041302</td><td rowspan="1" colspan="1">Pengzhou, Sichuan, China</td><td rowspan="1" colspan="1">
                  <ext-link xmlns:xlink="http://www.w3.org/1999/xlink" ext-link-type="gen" xlink:href="MN749796" xlink:type="simple">MN749796</ext-link>
                </td><td rowspan="1" colspan="1">
                  <ext-link xmlns:xlink="http://www.w3.org/1999/xlink" ext-link-type="gen" xlink:href="MN688664" xlink:type="simple">MN688664</ext-link>
                </td></tr><tr><td rowspan="1" colspan="1">9</td><td rowspan="1" colspan="1"><italic><tp:taxon-name><tp:taxon-name-part taxon-name-part-type="genus" reg="Oreolalax">Oreolalax</tp:taxon-name-part> <tp:taxon-name-part taxon-name-part-type="species" reg="longmenmontis">longmenmontis</tp:taxon-name-part></tp:taxon-name></italic> sp. nov.</td><td rowspan="1" colspan="1">CIB2018041303</td><td rowspan="1" colspan="1">Pengzhou, Sichuan, China</td><td rowspan="1" colspan="1">
                  <ext-link xmlns:xlink="http://www.w3.org/1999/xlink" ext-link-type="gen" xlink:href="MN749797" xlink:type="simple">MN749797</ext-link>
                </td><td rowspan="1" colspan="1">
                  <ext-link xmlns:xlink="http://www.w3.org/1999/xlink" ext-link-type="gen" xlink:href="MN688665" xlink:type="simple">MN688665</ext-link>
                </td></tr><tr><td rowspan="1" colspan="1">10</td><td rowspan="1" colspan="1">
                  <italic><tp:taxon-name><tp:taxon-name-part taxon-name-part-type="genus" reg="Oreolalax">Oreolalax</tp:taxon-name-part> <tp:taxon-name-part taxon-name-part-type="species" reg="chuanbeiensis">chuanbeiensis</tp:taxon-name-part></tp:taxon-name></italic>
                </td><td rowspan="1" colspan="1"><named-content xmlns:xlink="http://www.w3.org/1999/xlink" content-type="dwc:institutional_code" xlink:type="simple">CIB</named-content>-ZYC074</td><td rowspan="1" colspan="1">Mao County, Sichuan, China</td><td rowspan="1" colspan="1">
                  <ext-link xmlns:xlink="http://www.w3.org/1999/xlink" ext-link-type="gen" xlink:href="EF397266" xlink:type="simple">EF397266</ext-link>
                </td><td rowspan="1" colspan="1">
                  <ext-link xmlns:xlink="http://www.w3.org/1999/xlink" ext-link-type="gen" xlink:href="EF397266" xlink:type="simple">EF397266</ext-link>
                </td></tr><tr><td rowspan="1" colspan="1">11</td><td rowspan="1" colspan="1">
                  <italic><tp:taxon-name><tp:taxon-name-part taxon-name-part-type="genus" reg="Oreolalax">Oreolalax</tp:taxon-name-part> <tp:taxon-name-part taxon-name-part-type="species" reg="chuanbeiensis">chuanbeiensis</tp:taxon-name-part></tp:taxon-name></italic>
                </td><td rowspan="1" colspan="1">DQR-Pingwu-001J</td><td rowspan="1" colspan="1">Ping Wu, Sichuan, China</td><td rowspan="1" colspan="1">/</td><td rowspan="1" colspan="1">
                  <ext-link xmlns:xlink="http://www.w3.org/1999/xlink" ext-link-type="gen" xlink:href="EU180887" xlink:type="simple">EU180887</ext-link>
                </td></tr><tr><td rowspan="1" colspan="1">12</td><td rowspan="1" colspan="1">
                  <italic><tp:taxon-name><tp:taxon-name-part taxon-name-part-type="genus" reg="Oreolalax">Oreolalax</tp:taxon-name-part> <tp:taxon-name-part taxon-name-part-type="species" reg="nanjiangensis">nanjiangensis</tp:taxon-name-part></tp:taxon-name></italic>
                </td><td rowspan="1" colspan="1">CIBSCNJNJ2006004</td><td rowspan="1" colspan="1">Nanjiang, Sichuan, China</td><td rowspan="1" colspan="1">
                  <ext-link xmlns:xlink="http://www.w3.org/1999/xlink" ext-link-type="gen" xlink:href="MN749790" xlink:type="simple">MN749790</ext-link>
                </td><td rowspan="1" colspan="1">
                  <ext-link xmlns:xlink="http://www.w3.org/1999/xlink" ext-link-type="gen" xlink:href="MN688658" xlink:type="simple">MN688658</ext-link>
                </td></tr><tr><td rowspan="1" colspan="1">13</td><td rowspan="1" colspan="1">
                  <italic><tp:taxon-name><tp:taxon-name-part taxon-name-part-type="genus" reg="Oreolalax">Oreolalax</tp:taxon-name-part> <tp:taxon-name-part taxon-name-part-type="species" reg="nanjiangensis">nanjiangensis</tp:taxon-name-part></tp:taxon-name></italic>
                </td><td rowspan="1" colspan="1"><named-content xmlns:xlink="http://www.w3.org/1999/xlink" content-type="dwc:institutional_code" xlink:type="simple">CIB</named-content>-XM804</td><td rowspan="1" colspan="1">NanJiang, Sichuan, China</td><td rowspan="1" colspan="1">
                  <ext-link xmlns:xlink="http://www.w3.org/1999/xlink" ext-link-type="gen" xlink:href="EF397265" xlink:type="simple">EF397265</ext-link>
                </td><td rowspan="1" colspan="1">
                  <ext-link xmlns:xlink="http://www.w3.org/1999/xlink" ext-link-type="gen" xlink:href="EF397265" xlink:type="simple">EF397265</ext-link>
                </td></tr><tr><td rowspan="1" colspan="1">14</td><td rowspan="1" colspan="1">
                  <italic><tp:taxon-name><tp:taxon-name-part taxon-name-part-type="genus" reg="Oreolalax">Oreolalax</tp:taxon-name-part> <tp:taxon-name-part taxon-name-part-type="species" reg="multipunctatus">multipunctatus</tp:taxon-name-part></tp:taxon-name></italic>
                </td><td rowspan="1" colspan="1">CIB2013wb091</td><td rowspan="1" colspan="1">Emei, Sichuan, China</td><td rowspan="1" colspan="1">
                  <ext-link xmlns:xlink="http://www.w3.org/1999/xlink" ext-link-type="gen" xlink:href="NC_037382" xlink:type="simple">NC_037382</ext-link>
                </td><td rowspan="1" colspan="1">
                  <ext-link xmlns:xlink="http://www.w3.org/1999/xlink" ext-link-type="gen" xlink:href="NC_037382" xlink:type="simple">NC_037382</ext-link>
                </td></tr><tr><td rowspan="1" colspan="1">15</td><td rowspan="1" colspan="1">
                  <italic><tp:taxon-name><tp:taxon-name-part taxon-name-part-type="genus" reg="Oreolalax">Oreolalax</tp:taxon-name-part> <tp:taxon-name-part taxon-name-part-type="species" reg="omeimontis">omeimontis</tp:taxon-name-part></tp:taxon-name></italic>
                </td><td rowspan="1" colspan="1">CIBWWS180610018</td><td rowspan="1" colspan="1">Emei, Sichuan, China</td><td rowspan="1" colspan="1">
                  <ext-link xmlns:xlink="http://www.w3.org/1999/xlink" ext-link-type="gen" xlink:href="MN749793" xlink:type="simple">MN749793</ext-link>
                </td><td rowspan="1" colspan="1">
                  <ext-link xmlns:xlink="http://www.w3.org/1999/xlink" ext-link-type="gen" xlink:href="MN688661" xlink:type="simple">MN688661</ext-link>
                </td></tr><tr><td rowspan="1" colspan="1">16</td><td rowspan="1" colspan="1">
                  <italic><tp:taxon-name><tp:taxon-name-part taxon-name-part-type="genus" reg="Oreolalax">Oreolalax</tp:taxon-name-part> <tp:taxon-name-part taxon-name-part-type="species" reg="omeimontis">omeimontis</tp:taxon-name-part></tp:taxon-name></italic>
                </td><td rowspan="1" colspan="1">CIBWWS180610022</td><td rowspan="1" colspan="1">Emei, Sichuan, China</td><td rowspan="1" colspan="1">
                  <ext-link xmlns:xlink="http://www.w3.org/1999/xlink" ext-link-type="gen" xlink:href="MN749794" xlink:type="simple">MN749794</ext-link>
                </td><td rowspan="1" colspan="1">
                  <ext-link xmlns:xlink="http://www.w3.org/1999/xlink" ext-link-type="gen" xlink:href="MN688662" xlink:type="simple">MN688662</ext-link>
                </td></tr><tr><td rowspan="1" colspan="1">17</td><td rowspan="1" colspan="1">
                  <italic><tp:taxon-name><tp:taxon-name-part taxon-name-part-type="genus" reg="Oreolalax">Oreolalax</tp:taxon-name-part> <tp:taxon-name-part taxon-name-part-type="species" reg="omeimontis">omeimontis</tp:taxon-name-part></tp:taxon-name></italic>
                </td><td rowspan="1" colspan="1">CIBEMS18061203</td><td rowspan="1" colspan="1">Emei, Sichuan, China</td><td rowspan="1" colspan="1">
                  <ext-link xmlns:xlink="http://www.w3.org/1999/xlink" ext-link-type="gen" xlink:href="MN749791" xlink:type="simple">MN749791</ext-link>
                </td><td rowspan="1" colspan="1">
                  <ext-link xmlns:xlink="http://www.w3.org/1999/xlink" ext-link-type="gen" xlink:href="MN688659" xlink:type="simple">MN688659</ext-link>
                </td></tr><tr><td rowspan="1" colspan="1">18</td><td rowspan="1" colspan="1">
                  <italic><tp:taxon-name><tp:taxon-name-part taxon-name-part-type="genus" reg="Oreolalax">Oreolalax</tp:taxon-name-part> <tp:taxon-name-part taxon-name-part-type="species" reg="omeimontis">omeimontis</tp:taxon-name-part></tp:taxon-name></italic>
                </td><td rowspan="1" colspan="1">CIBEMS18061205</td><td rowspan="1" colspan="1">Emei, Sichuan, China</td><td rowspan="1" colspan="1">
                  <ext-link xmlns:xlink="http://www.w3.org/1999/xlink" ext-link-type="gen" xlink:href="MN749792" xlink:type="simple">MN749792</ext-link>
                </td><td rowspan="1" colspan="1">
                  <ext-link xmlns:xlink="http://www.w3.org/1999/xlink" ext-link-type="gen" xlink:href="MN688660" xlink:type="simple">MN688660</ext-link>
                </td></tr><tr><td rowspan="1" colspan="1">19</td><td rowspan="1" colspan="1">
                  <italic><tp:taxon-name><tp:taxon-name-part taxon-name-part-type="genus" reg="Oreolalax">Oreolalax</tp:taxon-name-part> <tp:taxon-name-part taxon-name-part-type="species" reg="rhodostigmatus">rhodostigmatus</tp:taxon-name-part></tp:taxon-name></italic>
                </td><td rowspan="1" colspan="1"><named-content xmlns:xlink="http://www.w3.org/1999/xlink" content-type="dwc:institutional_code" xlink:type="simple">CIB</named-content>-ZYCA 746</td><td rowspan="1" colspan="1">Da Fang, Guizhou, China</td><td rowspan="1" colspan="1">
                  <ext-link xmlns:xlink="http://www.w3.org/1999/xlink" ext-link-type="gen" xlink:href="EF397248" xlink:type="simple">EF397248</ext-link>
                </td><td rowspan="1" colspan="1">
                  <ext-link xmlns:xlink="http://www.w3.org/1999/xlink" ext-link-type="gen" xlink:href="EF397248" xlink:type="simple">EF397248</ext-link>
                </td></tr><tr><td rowspan="1" colspan="1">20</td><td rowspan="1" colspan="1">
                  <italic><tp:taxon-name><tp:taxon-name-part taxon-name-part-type="genus" reg="Oreolalax">Oreolalax</tp:taxon-name-part> <tp:taxon-name-part taxon-name-part-type="species" reg="xiangchengensis">xiangchengensis</tp:taxon-name-part></tp:taxon-name></italic>
                </td><td rowspan="1" colspan="1"><named-content xmlns:xlink="http://www.w3.org/1999/xlink" content-type="dwc:institutional_code" xlink:type="simple">CIB</named-content>-3LW008</td><td rowspan="1" colspan="1">Li Jiang, Yunnan, China</td><td rowspan="1" colspan="1">
                  <ext-link xmlns:xlink="http://www.w3.org/1999/xlink" ext-link-type="gen" xlink:href="EF397250" xlink:type="simple">EF397250</ext-link>
                </td><td rowspan="1" colspan="1">
                  <ext-link xmlns:xlink="http://www.w3.org/1999/xlink" ext-link-type="gen" xlink:href="EF397250" xlink:type="simple">EF397250</ext-link>
                </td></tr><tr><td rowspan="1" colspan="1">21</td><td rowspan="1" colspan="1">
                  <italic><tp:taxon-name><tp:taxon-name-part taxon-name-part-type="genus" reg="Oreolalax">Oreolalax</tp:taxon-name-part> <tp:taxon-name-part taxon-name-part-type="species" reg="jingdongensis">jingdongensis</tp:taxon-name-part></tp:taxon-name></italic>
                </td><td rowspan="1" colspan="1">IOZCAS2691</td><td rowspan="1" colspan="1">Jingdong, Yunnan, China</td><td rowspan="1" colspan="1">
                  <ext-link xmlns:xlink="http://www.w3.org/1999/xlink" ext-link-type="gen" xlink:href="EF397255" xlink:type="simple">EF397255</ext-link>
                </td><td rowspan="1" colspan="1">
                  <ext-link xmlns:xlink="http://www.w3.org/1999/xlink" ext-link-type="gen" xlink:href="EF397255" xlink:type="simple">EF397255</ext-link>
                </td></tr><tr><td rowspan="1" colspan="1">22</td><td rowspan="1" colspan="1">
                  <italic><tp:taxon-name><tp:taxon-name-part taxon-name-part-type="genus" reg="Oreolalax">Oreolalax</tp:taxon-name-part> <tp:taxon-name-part taxon-name-part-type="species" reg="liangbeiensis">liangbeiensis</tp:taxon-name-part></tp:taxon-name></italic>
                </td><td rowspan="1" colspan="1">IOZCAS3796</td><td rowspan="1" colspan="1">Puxiong, Yuexi, Sichuan, China</td><td rowspan="1" colspan="1">
                  <ext-link xmlns:xlink="http://www.w3.org/1999/xlink" ext-link-type="gen" xlink:href="EF397253" xlink:type="simple">EF397253</ext-link>
                </td><td rowspan="1" colspan="1">
                  <ext-link xmlns:xlink="http://www.w3.org/1999/xlink" ext-link-type="gen" xlink:href="EF397253" xlink:type="simple">EF397253</ext-link>
                </td></tr><tr><td rowspan="1" colspan="1">23</td><td rowspan="1" colspan="1">
                  <italic><tp:taxon-name><tp:taxon-name-part taxon-name-part-type="genus" reg="Oreolalax">Oreolalax</tp:taxon-name-part> <tp:taxon-name-part taxon-name-part-type="species" reg="rugosus">rugosus</tp:taxon-name-part></tp:taxon-name></italic>
                </td><td rowspan="1" colspan="1"><named-content xmlns:xlink="http://www.w3.org/1999/xlink" content-type="dwc:institutional_code" xlink:type="simple">CIB</named-content>-XM340</td><td rowspan="1" colspan="1">Shi Mian, Sichuan, China</td><td rowspan="1" colspan="1">
                  <ext-link xmlns:xlink="http://www.w3.org/1999/xlink" ext-link-type="gen" xlink:href="EF397254" xlink:type="simple">EF397254</ext-link>
                </td><td rowspan="1" colspan="1">
                  <ext-link xmlns:xlink="http://www.w3.org/1999/xlink" ext-link-type="gen" xlink:href="EF397254" xlink:type="simple">EF397254</ext-link>
                </td></tr><tr><td rowspan="1" colspan="1">24</td><td rowspan="1" colspan="1">
                  <italic><tp:taxon-name><tp:taxon-name-part taxon-name-part-type="genus" reg="Oreolalax">Oreolalax</tp:taxon-name-part> <tp:taxon-name-part taxon-name-part-type="species" reg="major">major</tp:taxon-name-part></tp:taxon-name></italic>
                </td><td rowspan="1" colspan="1">CIB2019bx01</td><td rowspan="1" colspan="1">Baoxing, Sichuan, China</td><td rowspan="1" colspan="1">
                  <ext-link xmlns:xlink="http://www.w3.org/1999/xlink" ext-link-type="gen" xlink:href="MN749782" xlink:type="simple">MN749782</ext-link>
                </td><td rowspan="1" colspan="1">
                  <ext-link xmlns:xlink="http://www.w3.org/1999/xlink" ext-link-type="gen" xlink:href="MN688650" xlink:type="simple">MN688650</ext-link>
                </td></tr><tr><td rowspan="1" colspan="1">25</td><td rowspan="1" colspan="1">
                  <italic><tp:taxon-name><tp:taxon-name-part taxon-name-part-type="genus" reg="Oreolalax">Oreolalax</tp:taxon-name-part> <tp:taxon-name-part taxon-name-part-type="species" reg="major">major</tp:taxon-name-part></tp:taxon-name></italic>
                </td><td rowspan="1" colspan="1">CIB2019bx02</td><td rowspan="1" colspan="1">Baoxing, Sichuan, China</td><td rowspan="1" colspan="1">
                  <ext-link xmlns:xlink="http://www.w3.org/1999/xlink" ext-link-type="gen" xlink:href="MN749783" xlink:type="simple">MN749783</ext-link>
                </td><td rowspan="1" colspan="1">
                  <ext-link xmlns:xlink="http://www.w3.org/1999/xlink" ext-link-type="gen" xlink:href="MN688651" xlink:type="simple">MN688651</ext-link>
                </td></tr><tr><td rowspan="1" colspan="1">26</td><td rowspan="1" colspan="1">
                  <italic><tp:taxon-name><tp:taxon-name-part taxon-name-part-type="genus" reg="Oreolalax">Oreolalax</tp:taxon-name-part> <tp:taxon-name-part taxon-name-part-type="species" reg="major">major</tp:taxon-name-part></tp:taxon-name></italic>
                </td><td rowspan="1" colspan="1">CIB2019bx03</td><td rowspan="1" colspan="1">Baoxing, Sichuan, China</td><td rowspan="1" colspan="1">
                  <ext-link xmlns:xlink="http://www.w3.org/1999/xlink" ext-link-type="gen" xlink:href="MN749784" xlink:type="simple">MN749784</ext-link>
                </td><td rowspan="1" colspan="1">
                  <ext-link xmlns:xlink="http://www.w3.org/1999/xlink" ext-link-type="gen" xlink:href="MN688652" xlink:type="simple">MN688652</ext-link>
                </td></tr><tr><td rowspan="1" colspan="1">27</td><td rowspan="1" colspan="1">
                  <italic><tp:taxon-name><tp:taxon-name-part taxon-name-part-type="genus" reg="Oreolalax">Oreolalax</tp:taxon-name-part> <tp:taxon-name-part taxon-name-part-type="species" reg="major">major</tp:taxon-name-part></tp:taxon-name></italic>
                </td><td rowspan="1" colspan="1">CIB2019bx04</td><td rowspan="1" colspan="1">Baoxing, Sichuan, China</td><td rowspan="1" colspan="1">
                  <ext-link xmlns:xlink="http://www.w3.org/1999/xlink" ext-link-type="gen" xlink:href="MN749785" xlink:type="simple">MN749785</ext-link>
                </td><td rowspan="1" colspan="1">
                  <ext-link xmlns:xlink="http://www.w3.org/1999/xlink" ext-link-type="gen" xlink:href="MN688653" xlink:type="simple">MN688653</ext-link>
                </td></tr><tr><td rowspan="1" colspan="1">28</td><td rowspan="1" colspan="1">
                  <italic><tp:taxon-name><tp:taxon-name-part taxon-name-part-type="genus" reg="Oreolalax">Oreolalax</tp:taxon-name-part> <tp:taxon-name-part taxon-name-part-type="species" reg="major">major</tp:taxon-name-part></tp:taxon-name></italic>
                </td><td rowspan="1" colspan="1">CIB2019bx05</td><td rowspan="1" colspan="1">Baoxing, Sichuan, China</td><td rowspan="1" colspan="1">
                  <ext-link xmlns:xlink="http://www.w3.org/1999/xlink" ext-link-type="gen" xlink:href="MN749786" xlink:type="simple">MN749786</ext-link>
                </td><td rowspan="1" colspan="1">
                  <ext-link xmlns:xlink="http://www.w3.org/1999/xlink" ext-link-type="gen" xlink:href="MN688654" xlink:type="simple">MN688654</ext-link>
                </td></tr><tr><td rowspan="1" colspan="1">29</td><td rowspan="1" colspan="1">
                  <italic><tp:taxon-name><tp:taxon-name-part taxon-name-part-type="genus" reg="Oreolalax">Oreolalax</tp:taxon-name-part> <tp:taxon-name-part taxon-name-part-type="species" reg="major">major</tp:taxon-name-part></tp:taxon-name></italic>
                </td><td rowspan="1" colspan="1">CIBEM1824</td><td rowspan="1" colspan="1">Emei, Sichuan, China</td><td rowspan="1" colspan="1">
                  <ext-link xmlns:xlink="http://www.w3.org/1999/xlink" ext-link-type="gen" xlink:href="MN749787" xlink:type="simple">MN749787</ext-link>
                </td><td rowspan="1" colspan="1">
                  <ext-link xmlns:xlink="http://www.w3.org/1999/xlink" ext-link-type="gen" xlink:href="MN688655" xlink:type="simple">MN688655</ext-link>
                </td></tr><tr><td rowspan="1" colspan="1">30</td><td rowspan="1" colspan="1">
                  <italic><tp:taxon-name><tp:taxon-name-part taxon-name-part-type="genus" reg="Oreolalax">Oreolalax</tp:taxon-name-part> <tp:taxon-name-part taxon-name-part-type="species" reg="major">major</tp:taxon-name-part></tp:taxon-name></italic>
                </td><td rowspan="1" colspan="1">CIBEM1825</td><td rowspan="1" colspan="1">Emei, Sichuan, China</td><td rowspan="1" colspan="1">
                  <ext-link xmlns:xlink="http://www.w3.org/1999/xlink" ext-link-type="gen" xlink:href="MN749788" xlink:type="simple">MN749788</ext-link>
                </td><td rowspan="1" colspan="1">
                  <ext-link xmlns:xlink="http://www.w3.org/1999/xlink" ext-link-type="gen" xlink:href="MN688656" xlink:type="simple">MN688656</ext-link>
                </td></tr><tr><td rowspan="1" colspan="1">31</td><td rowspan="1" colspan="1">
                  <italic><tp:taxon-name><tp:taxon-name-part taxon-name-part-type="genus" reg="Oreolalax">Oreolalax</tp:taxon-name-part> <tp:taxon-name-part taxon-name-part-type="species" reg="major">major</tp:taxon-name-part></tp:taxon-name></italic>
                </td><td rowspan="1" colspan="1">CIBEM1826</td><td rowspan="1" colspan="1">Emei, Sichuan, China</td><td rowspan="1" colspan="1">
                  <ext-link xmlns:xlink="http://www.w3.org/1999/xlink" ext-link-type="gen" xlink:href="MN749789" xlink:type="simple">MN749789</ext-link>
                </td><td rowspan="1" colspan="1">
                  <ext-link xmlns:xlink="http://www.w3.org/1999/xlink" ext-link-type="gen" xlink:href="MN688657" xlink:type="simple">MN688657</ext-link>
                </td></tr><tr><td rowspan="1" colspan="1">32</td><td rowspan="1" colspan="1">
                  <italic><tp:taxon-name><tp:taxon-name-part taxon-name-part-type="genus" reg="Oreolalax">Oreolalax</tp:taxon-name-part> <tp:taxon-name-part taxon-name-part-type="species" reg="schmidti">schmidti</tp:taxon-name-part></tp:taxon-name></italic>
                </td><td rowspan="1" colspan="1">ROM40457</td><td rowspan="1" colspan="1">Hongya, Sichuan, China</td><td rowspan="1" colspan="1">
                  <ext-link xmlns:xlink="http://www.w3.org/1999/xlink" ext-link-type="gen" xlink:href="EF397257" xlink:type="simple">EF397257</ext-link>
                </td><td rowspan="1" colspan="1">
                  <ext-link xmlns:xlink="http://www.w3.org/1999/xlink" ext-link-type="gen" xlink:href="EF397257" xlink:type="simple">EF397257</ext-link>
                </td></tr><tr><td rowspan="1" colspan="1">33</td><td rowspan="1" colspan="1">
                  <italic><tp:taxon-name><tp:taxon-name-part taxon-name-part-type="genus" reg="Oreolalax">Oreolalax</tp:taxon-name-part> <tp:taxon-name-part taxon-name-part-type="species" reg="pingii">pingii</tp:taxon-name-part></tp:taxon-name></italic>
                </td><td rowspan="1" colspan="1"><named-content xmlns:xlink="http://www.w3.org/1999/xlink" content-type="dwc:institutional_code" xlink:type="simple">CIB</named-content>-XM980</td><td rowspan="1" colspan="1">Xi Chang, Sichuan, China</td><td rowspan="1" colspan="1">
                  <ext-link xmlns:xlink="http://www.w3.org/1999/xlink" ext-link-type="gen" xlink:href="EF397259" xlink:type="simple">EF397259</ext-link>
                </td><td rowspan="1" colspan="1">
                  <ext-link xmlns:xlink="http://www.w3.org/1999/xlink" ext-link-type="gen" xlink:href="EF397259" xlink:type="simple">EF397259</ext-link>
                </td></tr><tr><td rowspan="1" colspan="1">34</td><td rowspan="1" colspan="1">
                  <italic><tp:taxon-name><tp:taxon-name-part taxon-name-part-type="genus" reg="Oreolalax">Oreolalax</tp:taxon-name-part> <tp:taxon-name-part taxon-name-part-type="species" reg="lichuanensis">lichuanensis</tp:taxon-name-part></tp:taxon-name></italic>
                </td><td rowspan="1" colspan="1">IZCASH30036</td><td rowspan="1" colspan="1">Lichuan, Hubei, China</td><td rowspan="1" colspan="1">
                  <ext-link xmlns:xlink="http://www.w3.org/1999/xlink" ext-link-type="gen" xlink:href="EF544237" xlink:type="simple">EF544237</ext-link>
                </td><td rowspan="1" colspan="1">
                  <ext-link xmlns:xlink="http://www.w3.org/1999/xlink" ext-link-type="gen" xlink:href="EF544237" xlink:type="simple">EF544237</ext-link>
                </td></tr><tr><td rowspan="1" colspan="1">35</td><td rowspan="1" colspan="1">
                  <italic><tp:taxon-name><tp:taxon-name-part taxon-name-part-type="genus" reg="Oreolalax">Oreolalax</tp:taxon-name-part> <tp:taxon-name-part taxon-name-part-type="species" reg="sterlingae">sterlingae</tp:taxon-name-part></tp:taxon-name></italic>
                </td><td rowspan="1" colspan="1">IEBR A.2012.1</td><td rowspan="1" colspan="1">Sa Pa, Lao Cai, Vietnam</td><td rowspan="1" colspan="1">
                  <ext-link xmlns:xlink="http://www.w3.org/1999/xlink" ext-link-type="gen" xlink:href="KC569979" xlink:type="simple">KC569979</ext-link>
                </td><td rowspan="1" colspan="1">
                  <ext-link xmlns:xlink="http://www.w3.org/1999/xlink" ext-link-type="gen" xlink:href="KC569981" xlink:type="simple">KC569981</ext-link>
                </td></tr><tr><td rowspan="1" colspan="1">36</td><td rowspan="1" colspan="1">
                  <italic><tp:taxon-name><tp:taxon-name-part taxon-name-part-type="genus" reg="Scutiger">Scutiger</tp:taxon-name-part> <tp:taxon-name-part taxon-name-part-type="species" reg="ningshanensis">ningshanensis</tp:taxon-name-part></tp:taxon-name></italic>
                </td><td rowspan="1" colspan="1">/</td><td rowspan="1" colspan="1">/</td><td rowspan="1" colspan="1">
                  <ext-link xmlns:xlink="http://www.w3.org/1999/xlink" ext-link-type="gen" xlink:href="NC_031426" xlink:type="simple">NC_031426</ext-link>
                </td><td rowspan="1" colspan="1">
                  <ext-link xmlns:xlink="http://www.w3.org/1999/xlink" ext-link-type="gen" xlink:href="NC_031426" xlink:type="simple">NC_031426</ext-link>
                </td></tr><tr><td rowspan="1" colspan="1">37</td><td rowspan="1" colspan="1">
                  <italic><tp:taxon-name><tp:taxon-name-part taxon-name-part-type="genus" reg="Leptobrachella">Leptobrachella</tp:taxon-name-part> <tp:taxon-name-part taxon-name-part-type="species" reg="oshanensis">oshanensis</tp:taxon-name-part></tp:taxon-name></italic>
                </td><td rowspan="1" colspan="1">CIB20050095</td><td rowspan="1" colspan="1">/</td><td rowspan="1" colspan="1">
                  <ext-link xmlns:xlink="http://www.w3.org/1999/xlink" ext-link-type="gen" xlink:href="NC_020610" xlink:type="simple">NC_020610</ext-link>
                </td><td rowspan="1" colspan="1">
                  <ext-link xmlns:xlink="http://www.w3.org/1999/xlink" ext-link-type="gen" xlink:href="NC_020610" xlink:type="simple">NC_020610</ext-link>
                </td></tr></tbody></table></table-wrap><table-wrap id="T2" position="float" orientation="portrait"><label>Table 2.</label><caption><p>Uncorrected <italic>p</italic>-distance between <italic><tp:taxon-name><tp:taxon-name-part taxon-name-part-type="genus" reg="Oreolalax">Oreolalax</tp:taxon-name-part></tp:taxon-name></italic> species of the 16S rRNA gene. Mean values of genetic distance are given in the lower half of the table.</p></caption><table id="TID0ETXAI" rules="all"><tbody><tr><th rowspan="1" colspan="1"/><th rowspan="1" colspan="1">1</th><th rowspan="1" colspan="1">2</th><th rowspan="1" colspan="1">3</th><th rowspan="1" colspan="1">4</th><th rowspan="1" colspan="1">5</th><th rowspan="1" colspan="1">6</th><th rowspan="1" colspan="1">7</th><th rowspan="1" colspan="1">8</th><th rowspan="1" colspan="1">9</th><th rowspan="1" colspan="1">10</th><th rowspan="1" colspan="1">11</th><th rowspan="1" colspan="1">12</th><th rowspan="1" colspan="1">13</th><th rowspan="1" colspan="1">14</th></tr><tr><td rowspan="1" colspan="1">1. <italic><tp:taxon-name><tp:taxon-name-part taxon-name-part-type="genus" reg="Oreolalax">Oreolalax</tp:taxon-name-part> <tp:taxon-name-part taxon-name-part-type="species" reg="longmenmontis">longmenmontis</tp:taxon-name-part></tp:taxon-name></italic> sp. nov.</td><td rowspan="1" colspan="1"/><td rowspan="1" colspan="1"/><td rowspan="1" colspan="1"/><td rowspan="1" colspan="1"/><td rowspan="1" colspan="1"/><td rowspan="1" colspan="1"/><td rowspan="1" colspan="1"/><td rowspan="1" colspan="1"/><td rowspan="1" colspan="1"/><td rowspan="1" colspan="1"/><td rowspan="1" colspan="1"/><td rowspan="1" colspan="1"/><td rowspan="1" colspan="1"/><td rowspan="1" colspan="1"/></tr><tr><td rowspan="1" colspan="1">
                <italic>2. <tp:taxon-name><tp:taxon-name-part taxon-name-part-type="genus" reg="Oreolalax">Oreolalax</tp:taxon-name-part> <tp:taxon-name-part taxon-name-part-type="species" reg="nanjiangensis">nanjiangensis</tp:taxon-name-part></tp:taxon-name></italic>
              </td><td rowspan="1" colspan="1">0.014</td><td rowspan="1" colspan="1"/><td rowspan="1" colspan="1"/><td rowspan="1" colspan="1"/><td rowspan="1" colspan="1"/><td rowspan="1" colspan="1"/><td rowspan="1" colspan="1"/><td rowspan="1" colspan="1"/><td rowspan="1" colspan="1"/><td rowspan="1" colspan="1"/><td rowspan="1" colspan="1"/><td rowspan="1" colspan="1"/><td rowspan="1" colspan="1"/><td rowspan="1" colspan="1"/></tr><tr><td rowspan="1" colspan="1">
                <italic>3. <tp:taxon-name><tp:taxon-name-part taxon-name-part-type="genus" reg="Oreolalax">Oreolalax</tp:taxon-name-part> <tp:taxon-name-part taxon-name-part-type="species" reg="chuanbeiensis">chuanbeiensis</tp:taxon-name-part></tp:taxon-name></italic>
              </td><td rowspan="1" colspan="1">0.016</td><td rowspan="1" colspan="1">0.006</td><td rowspan="1" colspan="1"/><td rowspan="1" colspan="1"/><td rowspan="1" colspan="1"/><td rowspan="1" colspan="1"/><td rowspan="1" colspan="1"/><td rowspan="1" colspan="1"/><td rowspan="1" colspan="1"/><td rowspan="1" colspan="1"/><td rowspan="1" colspan="1"/><td rowspan="1" colspan="1"/><td rowspan="1" colspan="1"/><td rowspan="1" colspan="1"/></tr><tr><td rowspan="1" colspan="1">
                <italic>4. <tp:taxon-name><tp:taxon-name-part taxon-name-part-type="genus" reg="Oreolalax">Oreolalax</tp:taxon-name-part> <tp:taxon-name-part taxon-name-part-type="species" reg="multipunctatus">multipunctatus</tp:taxon-name-part></tp:taxon-name></italic>
              </td><td rowspan="1" colspan="1">0.029</td><td rowspan="1" colspan="1">0.027</td><td rowspan="1" colspan="1">0.028</td><td rowspan="1" colspan="1"/><td rowspan="1" colspan="1"/><td rowspan="1" colspan="1"/><td rowspan="1" colspan="1"/><td rowspan="1" colspan="1"/><td rowspan="1" colspan="1"/><td rowspan="1" colspan="1"/><td rowspan="1" colspan="1"/><td rowspan="1" colspan="1"/><td rowspan="1" colspan="1"/><td rowspan="1" colspan="1"/></tr><tr><td rowspan="1" colspan="1">
                <italic>5. <tp:taxon-name><tp:taxon-name-part taxon-name-part-type="genus" reg="Oreolalax">Oreolalax</tp:taxon-name-part> <tp:taxon-name-part taxon-name-part-type="species" reg="omeimontis">omeimontis</tp:taxon-name-part></tp:taxon-name></italic>
              </td><td rowspan="1" colspan="1">0.085</td><td rowspan="1" colspan="1">0.093</td><td rowspan="1" colspan="1">0.091</td><td rowspan="1" colspan="1">0.087</td><td rowspan="1" colspan="1"/><td rowspan="1" colspan="1"/><td rowspan="1" colspan="1"/><td rowspan="1" colspan="1"/><td rowspan="1" colspan="1"/><td rowspan="1" colspan="1"/><td rowspan="1" colspan="1"/><td rowspan="1" colspan="1"/><td rowspan="1" colspan="1"/><td rowspan="1" colspan="1"/></tr><tr><td rowspan="1" colspan="1">
                <italic>6. <tp:taxon-name><tp:taxon-name-part taxon-name-part-type="genus" reg="Oreolalax">Oreolalax</tp:taxon-name-part> <tp:taxon-name-part taxon-name-part-type="species" reg="rhodostigmatus">rhodostigmatus</tp:taxon-name-part></tp:taxon-name></italic>
              </td><td rowspan="1" colspan="1">0.065</td><td rowspan="1" colspan="1">0.065</td><td rowspan="1" colspan="1">0.066</td><td rowspan="1" colspan="1">0.059</td><td rowspan="1" colspan="1">0.096</td><td rowspan="1" colspan="1"/><td rowspan="1" colspan="1"/><td rowspan="1" colspan="1"/><td rowspan="1" colspan="1"/><td rowspan="1" colspan="1"/><td rowspan="1" colspan="1"/><td rowspan="1" colspan="1"/><td rowspan="1" colspan="1"/><td rowspan="1" colspan="1"/></tr><tr><td rowspan="1" colspan="1">
                <italic>7. <tp:taxon-name><tp:taxon-name-part taxon-name-part-type="genus" reg="Oreolalax">Oreolalax</tp:taxon-name-part> <tp:taxon-name-part taxon-name-part-type="species" reg="xiangchengensis">xiangchengensis</tp:taxon-name-part></tp:taxon-name></italic>
              </td><td rowspan="1" colspan="1">0.063</td><td rowspan="1" colspan="1">0.057</td><td rowspan="1" colspan="1">0.059</td><td rowspan="1" colspan="1">0.057</td><td rowspan="1" colspan="1">0.092</td><td rowspan="1" colspan="1">0.049</td><td rowspan="1" colspan="1"/><td rowspan="1" colspan="1"/><td rowspan="1" colspan="1"/><td rowspan="1" colspan="1"/><td rowspan="1" colspan="1"/><td rowspan="1" colspan="1"/><td rowspan="1" colspan="1"/><td rowspan="1" colspan="1"/></tr><tr><td rowspan="1" colspan="1">
                <italic>8. <tp:taxon-name><tp:taxon-name-part taxon-name-part-type="genus" reg="Oreolalax">Oreolalax</tp:taxon-name-part> <tp:taxon-name-part taxon-name-part-type="species" reg="jingdongensis">jingdongensis</tp:taxon-name-part></tp:taxon-name></italic>
              </td><td rowspan="1" colspan="1">0.064</td><td rowspan="1" colspan="1">0.055</td><td rowspan="1" colspan="1">0.059</td><td rowspan="1" colspan="1">0.057</td><td rowspan="1" colspan="1">0.090</td><td rowspan="1" colspan="1">0.059</td><td rowspan="1" colspan="1">0.025</td><td rowspan="1" colspan="1"/><td rowspan="1" colspan="1"/><td rowspan="1" colspan="1"/><td rowspan="1" colspan="1"/><td rowspan="1" colspan="1"/><td rowspan="1" colspan="1"/><td rowspan="1" colspan="1"/></tr><tr><td rowspan="1" colspan="1">
                <italic>9. <tp:taxon-name><tp:taxon-name-part taxon-name-part-type="genus" reg="Oreolalax">Oreolalax</tp:taxon-name-part> <tp:taxon-name-part taxon-name-part-type="species" reg="liangbeiensis">liangbeiensis</tp:taxon-name-part></tp:taxon-name></italic>
              </td><td rowspan="1" colspan="1">0.063</td><td rowspan="1" colspan="1">0.056</td><td rowspan="1" colspan="1">0.058</td><td rowspan="1" colspan="1">0.056</td><td rowspan="1" colspan="1">0.088</td><td rowspan="1" colspan="1">0.049</td><td rowspan="1" colspan="1">0.007</td><td rowspan="1" colspan="1">0.018</td><td rowspan="1" colspan="1"/><td rowspan="1" colspan="1"/><td rowspan="1" colspan="1"/><td rowspan="1" colspan="1"/><td rowspan="1" colspan="1"/><td rowspan="1" colspan="1"/></tr><tr><td rowspan="1" colspan="1">
                <italic>10. <tp:taxon-name><tp:taxon-name-part taxon-name-part-type="genus" reg="Oreolalax">Oreolalax</tp:taxon-name-part> <tp:taxon-name-part taxon-name-part-type="species" reg="rugosus">rugosus</tp:taxon-name-part></tp:taxon-name></italic>
              </td><td rowspan="1" colspan="1">0.057</td><td rowspan="1" colspan="1">0.056</td><td rowspan="1" colspan="1">0.058</td><td rowspan="1" colspan="1">0.055</td><td rowspan="1" colspan="1">0.087</td><td rowspan="1" colspan="1">0.047</td><td rowspan="1" colspan="1">0.013</td><td rowspan="1" colspan="1">0.025</td><td rowspan="1" colspan="1">0.011</td><td rowspan="1" colspan="1"/><td rowspan="1" colspan="1"/><td rowspan="1" colspan="1"/><td rowspan="1" colspan="1"/><td rowspan="1" colspan="1"/></tr><tr><td rowspan="1" colspan="1">
                <italic>11. <tp:taxon-name><tp:taxon-name-part taxon-name-part-type="genus" reg="Oreolalax">Oreolalax</tp:taxon-name-part> <tp:taxon-name-part taxon-name-part-type="species" reg="major">major</tp:taxon-name-part></tp:taxon-name></italic>
              </td><td rowspan="1" colspan="1">0.056</td><td rowspan="1" colspan="1">0.053</td><td rowspan="1" colspan="1">0.055</td><td rowspan="1" colspan="1">0.050</td><td rowspan="1" colspan="1">0.083</td><td rowspan="1" colspan="1">0.045</td><td rowspan="1" colspan="1">0.006</td><td rowspan="1" colspan="1">0.018</td><td rowspan="1" colspan="1">0.000</td><td rowspan="1" colspan="1">0.010</td><td rowspan="1" colspan="1"/><td rowspan="1" colspan="1"/><td rowspan="1" colspan="1"/><td rowspan="1" colspan="1"/></tr><tr><td rowspan="1" colspan="1">
                <italic>12. <tp:taxon-name><tp:taxon-name-part taxon-name-part-type="genus" reg="Oreolalax">Oreolalax</tp:taxon-name-part> <tp:taxon-name-part taxon-name-part-type="species" reg="schmidti">schmidti</tp:taxon-name-part></tp:taxon-name></italic>
              </td><td rowspan="1" colspan="1">0.087</td><td rowspan="1" colspan="1">0.085</td><td rowspan="1" colspan="1">0.083</td><td rowspan="1" colspan="1">0.077</td><td rowspan="1" colspan="1">0.103</td><td rowspan="1" colspan="1">0.068</td><td rowspan="1" colspan="1">0.060</td><td rowspan="1" colspan="1">0.070</td><td rowspan="1" colspan="1">0.058</td><td rowspan="1" colspan="1">0.062</td><td rowspan="1" colspan="1">0.055</td><td rowspan="1" colspan="1"/><td rowspan="1" colspan="1"/><td rowspan="1" colspan="1"/></tr><tr><td rowspan="1" colspan="1">
                <italic>13. <tp:taxon-name><tp:taxon-name-part taxon-name-part-type="genus" reg="Oreolalax">Oreolalax</tp:taxon-name-part> <tp:taxon-name-part taxon-name-part-type="species" reg="pingii">pingii</tp:taxon-name-part></tp:taxon-name></italic>
              </td><td rowspan="1" colspan="1">0.080</td><td rowspan="1" colspan="1">0.079</td><td rowspan="1" colspan="1">0.076</td><td rowspan="1" colspan="1">0.069</td><td rowspan="1" colspan="1">0.097</td><td rowspan="1" colspan="1">0.061</td><td rowspan="1" colspan="1">0.055</td><td rowspan="1" colspan="1">0.066</td><td rowspan="1" colspan="1">0.054</td><td rowspan="1" colspan="1">0.055</td><td rowspan="1" colspan="1">0.049</td><td rowspan="1" colspan="1">0.004</td><td rowspan="1" colspan="1"/><td rowspan="1" colspan="1"/></tr><tr><td rowspan="1" colspan="1">
                <italic>14. <tp:taxon-name><tp:taxon-name-part taxon-name-part-type="genus" reg="Oreolalax">Oreolalax</tp:taxon-name-part> <tp:taxon-name-part taxon-name-part-type="species" reg="lichuanensis">lichuanensis</tp:taxon-name-part></tp:taxon-name></italic>
              </td><td rowspan="1" colspan="1">0.095</td><td rowspan="1" colspan="1">0.089</td><td rowspan="1" colspan="1">0.086</td><td rowspan="1" colspan="1">0.084</td><td rowspan="1" colspan="1">0.113</td><td rowspan="1" colspan="1">0.080</td><td rowspan="1" colspan="1">0.066</td><td rowspan="1" colspan="1">0.082</td><td rowspan="1" colspan="1">0.069</td><td rowspan="1" colspan="1">0.069</td><td rowspan="1" colspan="1">0.067</td><td rowspan="1" colspan="1">0.032</td><td rowspan="1" colspan="1">0.032</td><td rowspan="1" colspan="1"/></tr><tr><td rowspan="1" colspan="1">
                <italic>15. <tp:taxon-name><tp:taxon-name-part taxon-name-part-type="genus" reg="Oreolalax">Oreolalax</tp:taxon-name-part> <tp:taxon-name-part taxon-name-part-type="species" reg="sterlingae">sterlingae</tp:taxon-name-part></tp:taxon-name></italic>
              </td><td rowspan="1" colspan="1">0.070</td><td rowspan="1" colspan="1">0.072</td><td rowspan="1" colspan="1">0.069</td><td rowspan="1" colspan="1">0.062</td><td rowspan="1" colspan="1">0.092</td><td rowspan="1" colspan="1">0.071</td><td rowspan="1" colspan="1">0.059</td><td rowspan="1" colspan="1">0.064</td><td rowspan="1" colspan="1">0.058</td><td rowspan="1" colspan="1">0.049</td><td rowspan="1" colspan="1">0.052</td><td rowspan="1" colspan="1">0.068</td><td rowspan="1" colspan="1">0.063</td><td rowspan="1" colspan="1">0.080</td></tr></tbody></table></table-wrap><supplementary-material xmlns:xlink="http://www.w3.org/1999/xlink" id="S1" position="float" orientation="portrait" xlink:type="simple"><object-id content-type="doi" xlink:type="simple">10.3897/zookeys.929.49748.suppl1</object-id><object-id content-type="arpha" xlink:type="simple">520EF1A9-1BB6-5885-A212-D3E11A15A262</object-id><label>Supplementary material 1</label><caption><p>Table S1</p></caption><statement content-type="notes"><label>Explanation note</label><p>Measurements of the <italic><tp:taxon-name><tp:taxon-name-part taxon-name-part-type="genus" reg="Oreolalax">Oreolalax</tp:taxon-name-part> <tp:taxon-name-part taxon-name-part-type="species" reg="longmenmontis">longmenmontis</tp:taxon-name-part></tp:taxon-name></italic> sp. nov. and its three relatives. See abbreviations for characters in the Materials and methods section.</p></statement><media xlink:href="zookeys-929-093-s001.xls" mimetype="application" mime-subtype="vnd.ms-excel" position="float" orientation="portrait" xlink:type="simple" id="oo_402668.xls"><uri content-type="original_file" xlink:type="simple">https://binary.pensoft.net/file/402668</uri></media><permissions><license xlink:type="simple"><license-p>This dataset is made available under the Open Database License (http://opendatacommons.org/licenses/odbl/1.0/). The Open Database License (ODbL) is a license agreement intended to allow users to freely share, modify, and use this Dataset while maintaining this same freedom for others, provided that the original source and author(s) are credited.</license-p></license></permissions><attrib specific-use="authors">Yinmeng Hou, Shengchao Shi, Daming Hu, Yue Deng, Jianping Jiang, Feng Xie, Bin Wang</attrib></supplementary-material><supplementary-material xmlns:xlink="http://www.w3.org/1999/xlink" id="S2" position="float" orientation="portrait" xlink:type="simple"><object-id content-type="doi" xlink:type="simple">10.3897/zookeys.929.49748.suppl2</object-id><object-id content-type="arpha" xlink:type="simple">8CDB45CA-3492-5756-8661-E3171810C156</object-id><label>Supplementary material 2</label><caption><p>Table S2</p></caption><statement content-type="notes"><label>Explanation note</label><p>Measurements of the <italic><tp:taxon-name><tp:taxon-name-part taxon-name-part-type="genus" reg="Oreolalax">Oreolalax</tp:taxon-name-part> <tp:taxon-name-part taxon-name-part-type="species" reg="longmenmontis">longmenmontis</tp:taxon-name-part></tp:taxon-name></italic> sp. nov. tadpoles. See abbreviations for characters in the Materials and methods section.</p></statement><media xlink:href="zookeys-929-093-s002.xls" mimetype="application" mime-subtype="vnd.ms-excel" position="float" orientation="portrait" xlink:type="simple" id="oo_402669.xls"><uri content-type="original_file" xlink:type="simple">https://binary.pensoft.net/file/402669</uri></media><permissions><license xlink:type="simple"><license-p>This dataset is made available under the Open Database License (http://opendatacommons.org/licenses/odbl/1.0/). The Open Database License (ODbL) is a license agreement intended to allow users to freely share, modify, and use this Dataset while maintaining this same freedom for others, provided that the original source and author(s) are credited.</license-p></license></permissions><attrib specific-use="authors">Yinmeng Hou, Shengchao Shi, Daming Hu, Yue Deng, Jianping Jiang, Feng Xie, Bin Wang</attrib></supplementary-material><table-wrap id="T3" position="float" orientation="portrait"><label>Table 3.</label><caption><p>Morphometric comparisons between <italic><tp:taxon-name><tp:taxon-name-part taxon-name-part-type="genus" reg="Oreolalax">Oreolalax</tp:taxon-name-part> <tp:taxon-name-part taxon-name-part-type="species" reg="longmenmontis">longmenmontis</tp:taxon-name-part></tp:taxon-name></italic> sp. nov. and its relatives. P-value from Mann-Whitney U test between the new species and each relative. The significant level is 0.05. See abbreviations for characters in the Materials and methods section.</p></caption><table id="TID0EZZBI" rules="all"><tbody><tr><th rowspan="3" colspan="1">Characters</th><th rowspan="1" colspan="2"><italic><tp:taxon-name><tp:taxon-name-part taxon-name-part-type="genus" reg="Oreolalax">Oreolalax</tp:taxon-name-part> <tp:taxon-name-part taxon-name-part-type="species" reg="longmenmontis">longmenmontis</tp:taxon-name-part></tp:taxon-name></italic> sp. nov.</th><th rowspan="1" colspan="3">
                <italic><tp:taxon-name><tp:taxon-name-part taxon-name-part-type="genus" reg="Oreolalax">Oreolalax</tp:taxon-name-part> <tp:taxon-name-part taxon-name-part-type="species" reg="popei">popei</tp:taxon-name-part></tp:taxon-name></italic>
              </th><th rowspan="1" colspan="3">
                <italic><tp:taxon-name><tp:taxon-name-part taxon-name-part-type="genus" reg="Oreolalax">Oreolalax</tp:taxon-name-part> <tp:taxon-name-part taxon-name-part-type="species" reg="nanjiangensis">nanjiangensis</tp:taxon-name-part></tp:taxon-name></italic>
              </th><th rowspan="1" colspan="3">
                <italic><tp:taxon-name><tp:taxon-name-part taxon-name-part-type="genus" reg="Oreolalax">Oreolalax</tp:taxon-name-part> <tp:taxon-name-part taxon-name-part-type="species" reg="chuanbeiensis">chuanbeiensis</tp:taxon-name-part></tp:taxon-name></italic>
              </th></tr><tr><th rowspan="1" colspan="2">Male (<italic>N</italic> = 3)</th><th rowspan="1" colspan="2">Male (<italic>N</italic> = 10)</th><th rowspan="2" colspan="1">P-value</th><th rowspan="1" colspan="2">Male (<italic>N</italic> = 4)</th><th rowspan="2" colspan="1">P-value</th><th rowspan="1" colspan="2">Male (<italic>N</italic> = 13)</th><th rowspan="2" colspan="1">P-value</th></tr><tr><th rowspan="1" colspan="1">Mean ± SD</th><th rowspan="1" colspan="1">Range</th><th rowspan="1" colspan="1">Mean ± SD</th><th rowspan="1" colspan="1">Range</th><th rowspan="1" colspan="1">Mean ± SD</th><th rowspan="1" colspan="1">Range</th><th rowspan="1" colspan="1">Mean ± SD</th><th rowspan="1" colspan="1">Range</th></tr><tr><td rowspan="1" colspan="1">
                <abbrev xmlns:xlink="http://www.w3.org/1999/xlink" xlink:title="snout-vent length" id="ABBRID0EZLAI" xlink:type="simple">SVL</abbrev>
              </td><td rowspan="1" colspan="1">56.8 ± 6.7</td><td rowspan="1" colspan="1">51.2–64.2</td><td rowspan="1" colspan="1">64.3 ± 2.7</td><td rowspan="1" colspan="1">59.3–68.4</td><td rowspan="1" colspan="1">/</td><td rowspan="1" colspan="1">53.7 ± 1.6</td><td rowspan="1" colspan="1">51.4–55.0</td><td rowspan="1" colspan="1">/</td><td rowspan="1" colspan="1">50.9 ± 2.6</td><td rowspan="1" colspan="1">46.7–56.0</td><td rowspan="1" colspan="1">/</td></tr><tr><td rowspan="1" colspan="1">
                <abbrev xmlns:xlink="http://www.w3.org/1999/xlink" xlink:title="head length" id="ABBRID0EDNAI" xlink:type="simple">HDL</abbrev>
              </td><td rowspan="1" colspan="1">18.5 ± 1.9</td><td rowspan="1" colspan="1">17.2–20.6</td><td rowspan="1" colspan="1">24.0 ± 0.9</td><td rowspan="1" colspan="1">22.4–24.9</td><td rowspan="1" colspan="1">0.007</td><td rowspan="1" colspan="1">21.3 ± 0.4</td><td rowspan="1" colspan="1">21–21.8</td><td rowspan="1" colspan="1">0.057</td><td rowspan="1" colspan="1">17.9 ± 0.6</td><td rowspan="1" colspan="1">17.1–19.1</td><td rowspan="1" colspan="1">0.007</td></tr><tr><td rowspan="1" colspan="1">
                <abbrev xmlns:xlink="http://www.w3.org/1999/xlink" xlink:title="maximum head width" id="ABBRID0ENOAI" xlink:type="simple">HDW</abbrev>
              </td><td rowspan="1" colspan="1">21.2 ± 2.1</td><td rowspan="1" colspan="1">19.1–23.3</td><td rowspan="1" colspan="1">23.9 ± 1.0</td><td rowspan="1" colspan="1">21.9–24.9</td><td rowspan="1" colspan="1">0.811</td><td rowspan="1" colspan="1">19.8 ± 0.9</td><td rowspan="1" colspan="1">19.1–21</td><td rowspan="1" colspan="1">0.857</td><td rowspan="1" colspan="1">17.7 ± 0.5</td><td rowspan="1" colspan="1">17.2–19.2</td><td rowspan="1" colspan="1">0.025</td></tr><tr><td rowspan="1" colspan="1">
                <abbrev xmlns:xlink="http://www.w3.org/1999/xlink" xlink:title="snout length" id="ABBRID0EXPAI" xlink:type="simple">SL</abbrev>
              </td><td rowspan="1" colspan="1">8.2 ± 1.1</td><td rowspan="1" colspan="1">7.3–9.5</td><td rowspan="1" colspan="1">9.8 ± 0.4</td><td rowspan="1" colspan="1">9.0–10.5</td><td rowspan="1" colspan="1">0.014</td><td rowspan="1" colspan="1">8.1 ± 0.3</td><td rowspan="1" colspan="1">7.8–8.5</td><td rowspan="1" colspan="1">0.229</td><td rowspan="1" colspan="1">7.8 ± 0.4</td><td rowspan="1" colspan="1">7.1–8.4</td><td rowspan="1" colspan="1">0.014</td></tr><tr><td rowspan="1" colspan="1">
                <abbrev xmlns:xlink="http://www.w3.org/1999/xlink" xlink:title="nostril–snout distance" id="ABBRID0EBRAI" xlink:type="simple">NS</abbrev>
              </td><td rowspan="1" colspan="1">4.3 ± 0.4</td><td rowspan="1" colspan="1">3.8–4.6</td><td rowspan="1" colspan="1">4.6 ± 0.3</td><td rowspan="1" colspan="1">4.2–5.3</td><td rowspan="1" colspan="1">0.469</td><td rowspan="1" colspan="1">4.3 ± 0.2</td><td rowspan="1" colspan="1">4.1–4.5</td><td rowspan="1" colspan="1">0.114</td><td rowspan="1" colspan="1">4.3 ± 0.3</td><td rowspan="1" colspan="1">3.8–4.7</td><td rowspan="1" colspan="1">0.025</td></tr><tr><td rowspan="1" colspan="1">
                <abbrev xmlns:xlink="http://www.w3.org/1999/xlink" xlink:title="eye to nostril distance" id="ABBRID0ELSAI" xlink:type="simple">EN</abbrev>
              </td><td rowspan="1" colspan="1">4.0 ± 0.4</td><td rowspan="1" colspan="1">3.6–4.3</td><td rowspan="1" colspan="1">4.6 ± 0.3</td><td rowspan="1" colspan="1">4.1–5.3</td><td rowspan="1" colspan="1">0.692</td><td rowspan="1" colspan="1">3.7 ± 0.4</td><td rowspan="1" colspan="1">3.3–4.1</td><td rowspan="1" colspan="1">0.629</td><td rowspan="1" colspan="1">3.6 ± 0.2</td><td rowspan="1" colspan="1">3.2–4.0</td><td rowspan="1" colspan="1">0.800</td></tr><tr><td rowspan="1" colspan="1">
                <abbrev xmlns:xlink="http://www.w3.org/1999/xlink" xlink:title="internasal distance" id="ABBRID0EVTAI" xlink:type="simple">IND</abbrev>
              </td><td rowspan="1" colspan="1">4.1 ± 0.4</td><td rowspan="1" colspan="1">3.7–4.5</td><td rowspan="1" colspan="1">4.7 ± 0.3</td><td rowspan="1" colspan="1">4.0–5.1</td><td rowspan="1" colspan="1">0.469</td><td rowspan="1" colspan="1">4.1 ± 0.1</td><td rowspan="1" colspan="1">3.9–4.2</td><td rowspan="1" colspan="1">0.114</td><td rowspan="1" colspan="1">4.7 ± 0.2</td><td rowspan="1" colspan="1">4.1–4.9</td><td rowspan="1" colspan="1">0.004</td></tr><tr><td rowspan="1" colspan="1">
                <abbrev xmlns:xlink="http://www.w3.org/1999/xlink" xlink:title="interorbital distance" id="ABBRID0E6UAI" xlink:type="simple">IOD</abbrev>
              </td><td rowspan="1" colspan="1">5.9 ± 0.4</td><td rowspan="1" colspan="1">5.5–6.2</td><td rowspan="1" colspan="1">6.4 ± 0.4</td><td rowspan="1" colspan="1">5.6–6.9</td><td rowspan="1" colspan="1">0.371</td><td rowspan="1" colspan="1">5.0 ± 0.5</td><td rowspan="1" colspan="1">4.3–5.4</td><td rowspan="1" colspan="1">0.229</td><td rowspan="1" colspan="1">5.8 ± 0.2</td><td rowspan="1" colspan="1">5.5–6.2</td><td rowspan="1" colspan="1">0.082</td></tr><tr><td rowspan="1" colspan="1">
                <abbrev xmlns:xlink="http://www.w3.org/1999/xlink" xlink:title="eye diameter" id="ABBRID0EJWAI" xlink:type="simple">ED</abbrev>
              </td><td rowspan="1" colspan="1">6.1 ± 0.3</td><td rowspan="1" colspan="1">5.8–6.4</td><td rowspan="1" colspan="1">6.4 ± 0.4</td><td rowspan="1" colspan="1">5.5–6.8</td><td rowspan="1" colspan="1">0.112</td><td rowspan="1" colspan="1">5.0 ± 0.3</td><td rowspan="1" colspan="1">4.5–5.3</td><td rowspan="1" colspan="1">0.114</td><td rowspan="1" colspan="1">5.0 ± 0.2</td><td rowspan="1" colspan="1">4.6–5.5</td><td rowspan="1" colspan="1">0.189</td></tr><tr><td rowspan="1" colspan="1">
                <abbrev xmlns:xlink="http://www.w3.org/1999/xlink" xlink:title="upper eyelid width" id="ABBRID0ETXAI" xlink:type="simple">UEW</abbrev>
              </td><td rowspan="1" colspan="1">5.3 ± 0.6</td><td rowspan="1" colspan="1">4.6–5.6</td><td rowspan="1" colspan="1">6.0 ± 0.2</td><td rowspan="1" colspan="1">5.6–6.3</td><td rowspan="1" colspan="1">0.573</td><td rowspan="1" colspan="1">5.0 ± 0.8</td><td rowspan="1" colspan="1">4.5–6.2</td><td rowspan="1" colspan="1">1.000</td><td rowspan="1" colspan="1">4.2 ± 0.2</td><td rowspan="1" colspan="1">3.9–4.5</td><td rowspan="1" colspan="1">0.014</td></tr><tr><td rowspan="1" colspan="1">
                <abbrev xmlns:xlink="http://www.w3.org/1999/xlink" xlink:title="lower arm width" id="ABBRID0E4YAI" xlink:type="simple">LW</abbrev>
              </td><td rowspan="1" colspan="1">5.7 ± 0.7</td><td rowspan="1" colspan="1">5.0–6.3</td><td rowspan="1" colspan="1">6.5 ± 0.7</td><td rowspan="1" colspan="1">5.3–7.3</td><td rowspan="1" colspan="1">1.000</td><td rowspan="1" colspan="1">5.8 ± 0.5</td><td rowspan="1" colspan="1">5.1–6.3</td><td rowspan="1" colspan="1">0.229</td><td rowspan="1" colspan="1">5.7 ± 0.5</td><td rowspan="1" colspan="1">4.9–6.7</td><td rowspan="1" colspan="1">0.039</td></tr><tr><td rowspan="1" colspan="1">
                <abbrev xmlns:xlink="http://www.w3.org/1999/xlink" xlink:title="length of lower arm and hand" id="ABBRID0EH1AI" xlink:type="simple">LAL</abbrev>
              </td><td rowspan="1" colspan="1">29.5 ± 1.6</td><td rowspan="1" colspan="1">28–31.2</td><td rowspan="1" colspan="1">30.2 ± 1.3</td><td rowspan="1" colspan="1">28.5–32.6</td><td rowspan="1" colspan="1">0.014</td><td rowspan="1" colspan="1">26.3 ± 1.2</td><td rowspan="1" colspan="1">24.5–27.2</td><td rowspan="1" colspan="1">0.229</td><td rowspan="1" colspan="1">26.5 ± 0.7</td><td rowspan="1" colspan="1">24.9–27.5</td><td rowspan="1" colspan="1">0.704</td></tr><tr><td rowspan="1" colspan="1">
                <abbrev xmlns:xlink="http://www.w3.org/1999/xlink" xlink:title="thigh length" id="ABBRID0ER2AI" xlink:type="simple">THL</abbrev>
              </td><td rowspan="1" colspan="1">29.8 ± 2.3</td><td rowspan="1" colspan="1">27.2–31.7</td><td rowspan="1" colspan="1">32.2 ± 1.4</td><td rowspan="1" colspan="1">30.1–34.3</td><td rowspan="1" colspan="1">0.161</td><td rowspan="1" colspan="1">27.4 ± 1.6</td><td rowspan="1" colspan="1">25.6–29.2</td><td rowspan="1" colspan="1">0.629</td><td rowspan="1" colspan="1">26.0 ± 1.0</td><td rowspan="1" colspan="1">23.6–27.3</td><td rowspan="1" colspan="1">0.364</td></tr><tr><td rowspan="1" colspan="1">
                <abbrev xmlns:xlink="http://www.w3.org/1999/xlink" xlink:title="tibia length" id="ABBRID0E23AI" xlink:type="simple">TL</abbrev>
              </td><td rowspan="1" colspan="1">29.5 ± 3.5</td><td rowspan="1" colspan="1">25.7–32.8</td><td rowspan="1" colspan="1">31.4 ± 1.2</td><td rowspan="1" colspan="1">29.1–33.2</td><td rowspan="1" colspan="1">0.014</td><td rowspan="1" colspan="1">26.2 ± 0.9</td><td rowspan="1" colspan="1">25.1–27.4</td><td rowspan="1" colspan="1">0.114</td><td rowspan="1" colspan="1">25.1 ± 1.0</td><td rowspan="1" colspan="1">23–26.6</td><td rowspan="1" colspan="1">0.111</td></tr><tr><td rowspan="1" colspan="1">
                <abbrev xmlns:xlink="http://www.w3.org/1999/xlink" xlink:title="maximal tibia width" id="ABBRID0EF5AI" xlink:type="simple">TW</abbrev>
              </td><td rowspan="1" colspan="1">6.5 ± 1.0</td><td rowspan="1" colspan="1">5.4–7.3</td><td rowspan="1" colspan="1">7.1 ± 0.5</td><td rowspan="1" colspan="1">6.5–7.8</td><td rowspan="1" colspan="1">1.000</td><td rowspan="1" colspan="1">6.0 ± 0.2</td><td rowspan="1" colspan="1">5.7–6.2</td><td rowspan="1" colspan="1">0.629</td><td rowspan="1" colspan="1">6.4 ± 0.9</td><td rowspan="1" colspan="1">4.4–7.4</td><td rowspan="1" colspan="1">0.439</td></tr><tr><td rowspan="1" colspan="1">
                <abbrev xmlns:xlink="http://www.w3.org/1999/xlink" xlink:title="length of foot and tarsus" id="ABBRID0EP6AI" xlink:type="simple">TFL</abbrev>
              </td><td rowspan="1" colspan="1">44.1 ± 4.2</td><td rowspan="1" colspan="1">39.6–47.9</td><td rowspan="1" colspan="1">47.1 ± 1.7</td><td rowspan="1" colspan="1">44.6–49.7</td><td rowspan="1" colspan="1">0.770</td><td rowspan="1" colspan="1">39.0 ± 1.2</td><td rowspan="1" colspan="1">38.1–40.5</td><td rowspan="1" colspan="1">0.114</td><td rowspan="1" colspan="1">38.3 ± 1.3</td><td rowspan="1" colspan="1">36.0–40.5</td><td rowspan="1" colspan="1">0.189</td></tr><tr><td rowspan="1" colspan="1">
                <abbrev xmlns:xlink="http://www.w3.org/1999/xlink" xlink:title="foot length" id="ABBRID0EZABI" xlink:type="simple">FL</abbrev>
              </td><td rowspan="1" colspan="1">28.3 ± 3.3</td><td rowspan="1" colspan="1">25.4–31.9</td><td rowspan="1" colspan="1">31.4 ± 1.1</td><td rowspan="1" colspan="1">29.9–33.1</td><td rowspan="1" colspan="1">0.281</td><td rowspan="1" colspan="1">28.1 ± 1.7</td><td rowspan="1" colspan="1">26.5–30.0</td><td rowspan="1" colspan="1">0.114</td><td rowspan="1" colspan="1">25.8 ± 1.1</td><td rowspan="1" colspan="1">24.4–27.3</td><td rowspan="1" colspan="1">0.704</td></tr></tbody></table></table-wrap></tp:treatment-sec></tp:taxon-treatment>
