# Supplementary material for: A new species of the toothed toad Oreolalax (Anura, Megophryidae) from Sichuan Province, China
Source: Zookeys. 2020 Apr 22;929:93–115. doi: 10.3897/zookeys.929.49748 (PMC7192958; doi:10.3897/zookeys.929.49748)
Supplement: Supplementary material 2 — Table S2 [file zookeys-929-093-s002.xls]

## Sheet: Table S2
Table S2. Measurements of the Oreolalax longmenmontis sp. nov. tadpoles. See abbreviations for characters in the Materials and methods section.
Voucher	Locality	Stage	Liabial teeth formula	TOL	SVL	BH	BW	SL	SS	ED	MW	IOD	TBW	TAL	TAH
CIB2018041501	Pegnzhou City, Sichuan Province,China	37	(5+5):1/(5+5):1	81.6	26.6	10.1	12.1	8.7	16.5	2.3	7.9	5.8	6.6	55	14.5
CIB2018041302	Pegnzhou City, Sichuan Province,China	37	(5+5):1/(5+5):1	73.9	24.6	9.8	12.9	8.1	14.9	2.3	6.2	5.7	5.6	49.3	13.3
CIB2018041301	Pegnzhou City, Sichuan Province,China	37	(5+5):1/(5+5):1	74.1	26.4	10.6	13	7.8	15.1	2.2	6	5.8	6	47.7	13.7
CIB2018041303	Pegnzhou City, Sichuan Province,China	31	(5+5):1/(5+5):1	62.7	22.2	8.6	10.4	7.2	12.8	1.8	4.8	4.9	4.2	40.5	10.9
