# Supplementary material for: A new species of the toothed toad Oreolalax (Anura, Megophryidae) from Sichuan Province, China
Source: Zookeys. 2020 Apr 22;929:93–115. doi: 10.3897/zookeys.929.49748 (PMC7192958; doi:10.3897/zookeys.929.49748)
Supplement: Supplementary material 3 — Table S3 [file zookeys-929-093-s003.xlsx]

## Sheet: Table S3
Table S3. Examined specimens in this study.
Species	Gender	Voucher number	Original voucher	Location	Type
Oreolalax chuanbeiensis	Male	CIB0024683	CIB750344	Pingwu, Sichuan, China	Holotype
Oreolalax chuanbeiensis	Male	CIB089682	/	Pingwu, Sichuan, China	Topotype
Oreolalax chuanbeiensis	Male	CIB089684	CIB88036	Pingwu, Sichuan, China	Topotype
Oreolalax chuanbeiensis	Male	CIB089681	CIB88033	Pingwu, Sichuan, China	Topotype
Oreolalax chuanbeiensis	Male	CIB089683	CIB88035	Pingwu, Sichuan, China	Topotype
Oreolalax chuanbeiensis	Male	CIB089680	CIB88031	Pingwu, Sichuan, China	Topotype
Oreolalax chuanbeiensis	Male	CIB089679	CIB88030	Pingwu, Sichuan, China	Topotype
Oreolalax chuanbeiensis	Male	CIB089689	CIB88054	Pingwu, Sichuan, China	Topotype
Oreolalax chuanbeiensis	Male	CIB089677	CIB88027	Pingwu, Sichuan, China	Topotype
Oreolalax chuanbeiensis	Male	CIB089674	CIB88022	Pingwu, Sichuan, China	Topotype
Oreolalax chuanbeiensis	Male	CIB089675	CIB88023	Pingwu, Sichuan, China	Topotype
Oreolalax chuanbeiensis	Male	CIB089678	CIB88029	Pingwu, Sichuan, China	Topotype
Oreolalax chuanbeiensis	Male	CIB089676	CIB88026	Pingwu, Sichuan, China	Topotype
Oreolalax chuanbeiensis	Male	CIB089685	CIB88037	Pingwu, Sichuan, China	Topotype
Oreolalax omeimontis	Male	CIB024607	CIB57065	Omei Mt., Emei, Sichuan, China	Holotype
Oreolalax omeimontis	Female	CIB095293	CIB638191	Omei Mt., Emei, Sichuan, China	Topotype
Oreolalax pingii	Male	CIB084699	CIB375	Zhaojue, Liangshan, Sichuan, China	Holotype
Oreolalax pingii	Male	CIB024701	CIB65I1108	Zhaojue, Liangshan, Sichuan, China	Paratype
Oreolalax liangbeiensis	Male	CIB024678	CIB65II0345	Puxiong, Yuexi, Sichuan, China	Holotype
Oreolalax liangbeiensis	Female	CIB024679	CIB65II0160	Puxiong, Yuexi, Sichuan, China	Allopype
Oreolalax puxiongensis	Male	CIB025172	CIB65II0646	Puxiong, Yuexi, Sichuan, China	Holotype
Oreolalax puxiongensis	Female	CIB025173	CIB65II0716	Puxiong, Yuexi, Sichuan, China	Allopype
Oreolalax multipunctatus	Male	CIB073672	CIBWA9001	Omei Mt., Emei, Sichuan, China	Paratype
Oreolalax multipunctatus	Male	CIB073673	CIBWA9002	Omei Mt., Emei, Sichuan, China	Holotype
Oreolalax granulosus	Male	CIB025331	CIB873109	Xujiaba, Jingdong, Yunan, China	Holotype
Oreolalax granulosus	Male	CIB025332	CIB873110	Xujiaba, Jingdong, Yunan, China	Paratype
Oreolalax schmidti	Male	CIB025376	CIB156	Omei Mt., Emei, Sichuan, China	Holotype
Oreolalax schmidti	Female	CIB025377	CIB150	Omei Mt., Emei, Sichuan, China	Allopype
Oreolalax rugosus	Male	CIB025335	CIB909	Yanwotang, Zhaojue, Liangshan, Sichuan, China	Holotype
Oreolalax xiangchengensis	Male	CIB065996	CIB80I1286	Xiangcheng, Sichuan, China	Holotype
Oreolalax xiangchengensis	Female	CIB065995	CIB80I1342	Yajin, Xiangcheng, Sichuan, China	Allopype
Oreolalax nanjiangensis	Male	CIB095078	CIB610544	Guangwu Mt., Nanjiang, Sichuan, China	Holotype
Oreolalax nanjiangensis	Female	CIB095293	CIB638191	Nanjiang, Sichuan, China	Topotype
Oreolalax nanjiangensis	Female	CIB095079	CIB610495	Guangwu Mt., Nanjiang, Sichuan, China	Topotype
Oreolalax nanjiangensis	Male	CIB089700	CIB610527	Guangwu Mt., Nanjiang, Sichuan, China	Topotype
Oreolalax nanjiangensis	Male	CIB089704	CIB610549	Guangwu Mt., Nanjiang, Sichuan, China	Topotype
Oreolalax nanjiangensis	Male	CIB089693	CIB610481	Guangwu Mt., Nanjiang, Sichuan, China	Topotype
Oreolalax nanjiangensis	Male	CIB089695	CIB610496	Guangwu Mt., Nanjiang, Sichuan, China	Topotype
Oreolalax popei	Male	CIB025091	CIB741448	Haizitang, HaiBaoxing, Ya'an, Sichuan, China	Topotype
Oreolalax popei	Male	CIB025106	CIB741254	Haizitang, HaiBaoxing, Ya'an, Sichuan, China	Topotype
Oreolalax popei	Male	CIB025107	CIB741262	Haizitang, HaiBaoxing, Ya'an, Sichuan, China	Topotype
Oreolalax popei	Male	CIB025113	CIB741440	Haizitang, HaiBaoxing, Ya'an, Sichuan, China	Topotype
Oreolalax popei	Male	CIB025115	CIB741435	Haizitang, HaiBaoxing, Ya'an, Sichuan, China	Topotype
Oreolalax popei	Male	CIB025121	CIB741559	Haizitang, HaiBaoxing, Ya'an, Sichuan, China	Topotype
Oreolalax popei	Male	CIB025126	CIB741557	Haizitang, HaiBaoxing, Ya'an, Sichuan, China	Topotype
Oreolalax popei	Male	CIB025129	CIB741547	Haizitang, HaiBaoxing, Ya'an, Sichuan, China	Topotype
Oreolalax popei	Male	CIB025140	CIB741315	Haizitang, HaiBaoxing, Ya'an, Sichuan, China	Topotype
Oreolalax popei	Male	CIB025142	CIB741553	Haizitang, HaiBaoxing, Ya'an, Sichuan, China	Topotype
Oreolalax popei	Male	CIB025143	CIB741576	Haizitang, HaiBaoxing, Ya'an, Sichuan, China	Topotype
Oreolalax jingdongensis	Male	CIB099006	CIB8200494	Ailoushan, Jingdong, Yunnan, China	Topotype
Oreolalax major	Male	CIB024695	CIB570952	Omei Mt., Emei, Sichuan, China	Topotype
Oreolalax lichuanensis	Male	CIB024687	CIB74I0915	Hanchi, Lichuan, Hubei, China	Holotype
Oreolalax lichuanensis	Male	CIB024690	CIB79I0033	Hanchi, Lichuan, Hubei, China	Paratype
